# Supplementary material for: Isothermal real-time RT-RPA for Machupo virus detection: Field-adaptable sensitivity comparable with laboratory PCR
Source: PLoS One. 2026 Jan 12;21(1):e0340488. doi: 10.1371/journal.pone.0340488 (PMC12795347; doi:10.1371/journal.pone.0340488)
Supplement: S1 Data — (XLSX)s [file pone.0340488.s002.xlsx]

## Sheet: Fig S1 Ct
	replicates
fraction	1	2	3	mean	sd
1	38.29	38.24	38.82	38.45	0.318
2	23.90	23.78	23.65	23.77	0.125
3	19.26	19.56	19.03	19.28	0.268
NTC	N/A	N/A	N/A	-	-

## Sheet: Fig S2 Ct
	replicates
fraction	1	2	3	mean	sd
1	17.05	17.34	17.35	17.25	0.169
2	21.00	20.90	20.74	20.88	0.130
3	22.31	22.30	22.27	22.30	0.020
4	16.75	16.52	16.44	16.57	0.164
NTC	N/A	N/A	N/A	-	-

## Sheet: Fig S3 Ct
	replicates
fraction	1	2	3	mean	sd
1	19.93	20.11	20.52	20.19	0.300
2	23.22	23.21	23.03	23.15	0.110
3	20.50	20.47	20.47	20.48	0.020
4	21.98	20.89	21.02	21.30	0.595
NTC	N/A	N/A	N/A	-	-

## Sheet: Fig S4 Ct
	replicates
fraction	1	2	3	mean	sd
1	17.52	17.61	17.88	17.67	0.188
2	19.68	19.62	19.42	19.57	0.138
3	22.59	20.11	20.18	20.96	1.412
4	19.57	19.23	19.78	19.53	0.277
NTC	N/A	N/A	N/A	-	-

## Sheet: Fig S5
10-fold dilution	ddPCR RNA concentration copies/ul	ARPs, copies/ml calculation
NTC	0.0	0.0
1.0E-7	1.3	6500.0
1.0E-6	0.6	3000.0
1.0E-5	1.7	8500.0
1.0E-4	15.0	75000.0
0.001	114.0	570000.0
0.01	1089.0	5445000.0
0.1	3430.0	1.715E7

## Sheet: Fig S7
	replicates
sample	1	2	3	mean	sd
MACV	23.88	24.10	23.86	23.95	0.14
MACV_2	25.72	25.60	25.40	25.57	0.16
MACV_10	26.99	26.74	26.52	26.75	0.23
MACV_14	-	-	-	-	-
NTC	-	-	-	-	-

## Sheet: Fig S8
	replicates
sample	1	2	3	mean	sd
MACV	24.22	24.07	24.22	24.17	0.086
MACV_2	23.00	22.23	22.80	22.68	0.400
MACV_10	27.11	26.95	27.32	27.13	0.186
MACV_14	26.11	26.46	26.43	26.33	0.191
NTC	-	-	-	-	-
