# Supplementary material for: Isothermal real-time RT-RPA for Machupo virus detection: Field-adaptable sensitivity comparable with laboratory PCR
Source: PLoS One. 2026 Jan 12;21(1):e0340488. doi: 10.1371/journal.pone.0340488 (PMC12795347; doi:10.1371/journal.pone.0340488)
Supplement: S3 Data — (XLSX) [file pone.0340488.s004.xlsx]

## Sheet: Fig S10
	C- 1	C- 2	C- mean F0	sd C-	C+ 1	C+ 2	C+ mean F	sd C+	F-F0	sd F-F0	norm (F-F0)/381.335	sd norm relative
MACV	-6.26	4.59	-0.835	7.672108575874041	403.0	358.0	380.5	31.81980515339464	381.335	65.46331033487384	1.0	0.08583438490418378
mism_2	1.79	17.6	9.695	11.179358210559318	250.0	272.0	261.0	15.556349186104045	251.305	19.156671161765033	0.6590137280868528	0.05023580621176927
mism_10	1.79	17.6	9.695	11.179358210559318	181.0	288.0	234.5	75.66042558696059	224.805	76.48188053388854	0.5895210248206958	0.20056349544072416
mism_14	1.79	17.6	9.695	11.179358210559318	28.0	-3.22	12.39	22.075873708644014	2.6950000000000003	24.74514598865806	0.007067276803860124	0.06489083348934155

## Sheet: Fig S11 a
C- 1	C- 2	C- mean	sd C-	1 1	1 2	1 mean	sd 1	2 1	2 2	2 mean	sd 2	3 1	3 2	3 mean	sd 3	4 1	4 2	4 mean	sd 4	5 1	5 2	5 mean	sd 5	6 1	6 2	6 mean	sd 6
-1.15	-19.6	-10.375	13.046120112891803	-8.25	-19.8	-14.025	8.167083322704624	-10.8	-7.13	-8.965	2.5950818869546297	-4.31	-21.3	-12.805	12.013744212359443	-8.5	43.6	17.55	36.84026329981913	412.0	89.5	250.75	228.04193693266157	336.0	259.0	297.5	54.44722215136416
4.97	-6.59	-0.81	8.174154390516488	9.93	-6.29	1.8199999999999998	11.469271990845801	-4.38	4.91	0.2650000000000001	6.569021997223026	2.66	-9.93	-3.635	8.902474375138633	-2.4	52.3	24.95	38.67874093090415	422.0	97.3	259.65	229.59757185127197	339.0	268.0	303.5	50.204581464244875
11.1	8.52	9.809999999999999	1.8243354954612925	14.5	8.38	11.440000000000001	4.327493500861671	10.5	15.8	13.15	3.7476659402887025	15.8	7.65	11.725000000000001	5.7629202666703625	8.95	69.8	39.375	43.02744763520142	433.0	113.0	273.0	226.27416997969522	357.0	281.0	319.0	53.74011537017761
16.9	20.0	18.45	2.1920310216782983	18.9	11.1	15.0	5.51543289325507	23.5	26.1	24.8	1.8384776310850246	27.9	13.9	20.9	9.899494936611664	21.9	84.0	52.95	43.9113311116846	442.0	123.0	282.5	225.56706319850866	369.0	303.0	336.0	46.66904755831214
21.0	26.1	23.55	3.6062445840513933	27.6	15.0	21.3	8.9095454429505	29.3	32.5	30.9	2.2627416997969516	24.2	17.6	20.9	4.6669047558312124	28.0	92.6	60.3	45.679098064650965	463.0	130.0	296.5	235.46655813512032	414.0	340.0	377.0	52.32590180780452
20.7	29.2	24.95	6.010407640085654	33.2	19.9	26.55	9.404520189781085	34.3	32.8	33.55	1.0606601717798212	35.3	21.8	28.549999999999997	9.545941546018389	29.4	108.0	68.7	55.57859300126263	573.0	156.0	364.5	294.8635277547903	515.0	416.0	465.5	70.0035713374682
30.4	35.8	33.099999999999994	3.8183766184073553	34.3	19.4	26.849999999999998	10.535891039679557	41.3	47.0	44.15	4.030508652763323	44.2	24.2	34.2	14.142135623730953	39.4	144.0	91.7	73.96336931211287	742.0	208.0	475.0	377.59502115361636	627.0	516.0	571.5	78.48885271170677
33.3	43.7	38.5	7.353910524340098	35.9	25.8	30.85	7.141778489984128	44.3	48.9	46.599999999999994	3.2526911934581193	51.1	37.1	44.1	9.899494936611665	52.0	225.0	138.5	122.32947314527271	896.0	286.0	591.0	431.335136523794	723.0	624.0	673.5	70.0035713374682
39.5	54.4	46.95	10.535891039679557	44.6	25.9	35.25	13.222896808188441	60.8	53.4	57.099999999999994	5.23259018078045	64.8	46.0	55.4	13.293607486307092	81.7	326.0	203.85	172.74618664387356	1005.0	386.0	695.5	437.6990975544729	804.0	721.0	762.5	58.68986283848344
42.2	63.5	52.85	15.061374439273461	50.4	34.7	42.55	11.101576464628794	67.9	63.2	65.55000000000001	3.3234018715767752	85.6	61.4	73.5	17.11198410471445	116.0	443.0	279.5	231.22391744800103	1081.0	498.0	789.5	412.2432534317572	867.0	804.0	835.5	44.54772721475249
51.4	69.8	60.599999999999994	13.010764773832474	54.9	34.3	44.599999999999994	14.56639969244288	80.5	74.1	77.3	4.5254833995939086	111.0	82.2	96.6	20.364675298172568	158.0	558.0	358.0	282.842712474619	1137.0	598.0	867.5	381.1305550595491	913.0	878.0	895.5	24.748737341529164
58.1	84.6	71.35	18.738329701443504	62.7	40.0	51.35	16.05132393293463	99.2	82.0	90.6	12.16223663640862	144.0	110.0	127.0	24.041630560342615	209.0	663.0	436.0	321.02647865869255	1177.0	683.0	930.0	349.31074990615446	956.0	937.0	946.5	13.435028842544403
62.8	98.6	80.69999999999999	25.3144227664784	69.2	46.5	57.85	16.05132393293463	116.0	90.7	103.35	17.889801564019653	180.0	138.0	159.0	29.698484809834994	263.0	744.0	503.5	340.1183617507294	1205.0	759.0	982.0	315.3696244092002	973.0	986.0	979.5	9.192388155425117
75.5	107.0	91.25	22.273863607376246	78.5	55.3	66.9	16.404877323527906	140.0	98.9	119.45	29.0620887067671	219.0	177.0	198.0	29.698484809834994	317.0	791.0	554.0	335.1686142824235	1220.0	814.0	1017.0	287.0853531617383	986.0	1026.0	1006.0	28.284271247461902
83.9	115.0	99.45	21.991020894901624	85.0	61.4	73.2	16.68772003600252	159.0	111.0	135.0	33.94112549695428	256.0	214.0	235.0	29.698484809834994	373.0	820.0	596.5	316.07673119038674	1231.0	852.0	1041.5	267.9934700697015	997.0	1053.0	1025.0	39.59797974644666
88.6	125.0	106.8	25.738686835190336	99.1	66.7	82.9	22.910259710444134	180.0	121.0	150.5	41.71930009000631	287.0	248.0	267.5	27.577164466275352	422.0	839.0	630.5	294.8635277547903	1241.0	874.0	1057.5	259.50818869546293	1005.0	1080.0	1042.5	53.033008588991066
100.0	134.0	117.0	24.041630560342615	104.0	71.7	87.85	22.839549032325483	195.0	134.0	164.5	43.1335136523794	315.0	270.0	292.5	31.81980515339464	465.0	855.0	660.0	275.77164466275354	1246.0	892.0	1069.0	250.31580054003783	1019.0	1102.0	1060.5	58.68986283848344
98.6	141.0	119.8	29.98132752230962	108.0	75.3	91.65	23.122391744800105	209.0	144.0	176.5	45.96194077712559	336.0	285.0	310.5	36.062445840513924	483.0	870.0	676.5	273.6503243191939	1248.0	905.0	1076.5	242.5376259469858	1024.0	1114.0	1069.0	63.63961030678928
104.0	139.0	121.5	24.748737341529164	112.0	78.4	95.2	23.758787847867993	212.0	150.0	181.0	43.840620433565945	339.0	292.0	315.5	33.23401871576773	485.0	875.0	680.0	275.77164466275354	1255.0	904.0	1079.5	248.19448019647817	1035.0	1128.0	1081.5	65.76093065034893
106.0	139.0	122.5	23.33452377915607	116.0	78.0	97.0	26.870057685088806	209.0	157.0	183.0	36.76955262170047	348.0	296.0	322.0	36.76955262170047	499.0	883.0	691.0	271.5290039756342	1262.0	915.0	1088.5	245.36605307173198	1033.0	1136.0	1084.5	72.8319984622144
106.0	137.0	121.5	21.920310216782973	115.0	82.0	98.5	23.33452377915607	210.0	161.0	185.5	34.64823227814083	352.0	302.0	327.0	35.35533905932738	505.0	878.0	691.5	263.75082938258225	1256.0	919.0	1087.5	238.2949852598665	1037.0	1143.0	1090.0	74.95331880577403
100.0	137.0	118.5	26.16295090390226	111.0	80.4	95.7	21.63746750430835	207.0	167.0	187.0	28.284271247461902	353.0	300.0	326.5	37.476659402887016	507.0	880.0	693.5	263.75082938258225	1249.0	922.0	1085.5	231.22391744800103	1035.0	1149.0	1092.0	80.61017305526642
103.0	133.0	118.0	21.213203435596427	114.0	75.1	94.55	27.506453788156705	205.0	169.0	187.0	25.45584412271571	351.0	297.0	324.0	38.18376618407357	510.0	878.0	694.0	260.2152954766495	1245.0	923.0	1084.0	227.6883835420683	1035.0	1159.0	1097.0	87.68124086713189
99.5	134.0	116.75	24.39518395093589	110.0	77.1	93.55	23.263813101037417	208.0	170.0	189.0	26.870057685088806	352.0	295.0	323.5	40.30508652763321	514.0	878.0	696.0	257.3868683519033	1236.0	917.0	1076.5	225.56706319850866	1031.0	1156.0	1093.5	88.38834764831844
93.5	131.0	112.25	26.516504294495533	115.0	74.1	94.55	28.920667350529797	205.0	170.0	187.5	24.748737341529164	351.0	297.0	324.0	38.18376618407357	510.0	872.0	691.0	255.9726547895302	1234.0	914.0	1074.0	226.27416997969522	1034.0	1162.0	1098.0	90.50966799187809
96.5	128.0	112.25	22.273863607376246	108.0	73.8	90.9	24.183051916579927	205.0	173.0	189.0	22.627416997969522	351.0	296.0	323.5	38.890872965260115	514.0	873.0	693.5	253.85133444597056	1227.0	917.0	1072.0	219.20310216782974	1036.0	1164.0	1100.0	90.50966799187809
93.6	126.0	109.8	22.910259710444144	107.0	71.2	89.1	25.3144227664784	208.0	167.0	187.5	28.991378028648448	350.0	296.0	323.0	38.18376618407357	510.0	869.0	689.5	253.85133444597056	1224.0	917.0	1070.5	217.08178182427008	1035.0	1163.0	1099.0	90.50966799187809
94.2	129.0	111.6	24.607315985291855	110.0	73.1	91.55	26.092240225783605	210.0	171.0	190.5	27.577164466275352	357.0	297.0	327.0	42.42640687119285	510.0	870.0	690.0	254.55844122715712	1218.0	910.0	1064.0	217.78888860545663	1036.0	1163.0	1099.5	89.80256121069154
93.3	131.0	112.15	26.657925650732842	106.0	74.1	90.05	22.55670631985087	206.0	169.0	187.5	26.16295090390226	360.0	301.0	330.5	41.71930009000631	514.0	867.0	690.5	249.60869375885127	1218.0	918.0	1068.0	212.13203435596427	1029.0	1163.0	1096.0	94.75230867899737
92.3	129.0	110.65	25.950818869546296	108.0	71.7	89.85	25.66797615707167	210.0	173.0	191.5	26.16295090390226	361.0	305.0	333.0	39.59797974644666	510.0	870.0	690.0	254.55844122715712	1214.0	914.0	1064.0	212.13203435596427	1032.0	1168.0	1100.0	96.16652224137046
97.6	132.0	114.8	24.32447327281724	105.0	70.9	87.95	24.11234123846127	209.0	170.0	189.5	27.577164466275352	364.0	303.0	333.5	43.1335136523794	513.0	872.0	692.5	253.85133444597056	1215.0	911.0	1063.0	214.96046148071045	1029.0	1169.0	1099.0	98.99494936611666

## Sheet: Fig S11 b
C- 1	C- 2	C- mean	sd C-	1 1	1 2	1 mean	sd 1	2 1	2 2	2 mean	sd 2	3 1	3 2	3 mean	sd 3	4 1	4 2	4 mean	sd 4	5 1	5 2	5 mean	sd 5	6 1	6 2	6 mean	sd 6
-12.1	-2.25	-7.175	6.965001794687493	8.78	-23.2	-7.21	22.613274862345786	-8.38	2.05	-3.1650000000000005	7.375123727775691	13.5	1.23	7.365	8.676200205158938	56.6	71.6	64.1	10.606601717798208	229.0	217.0	223.0	8.48528137423857	207.0	200.0	203.5	4.949747468305833
0.437	-0.602	-0.08249999999999999	0.7346839456528228	23.4	-11.3	6.049999999999999	24.5366053071732	2.82	14.0	8.41	7.905453813665601	11.4	9.25	10.325	1.5202795795510775	65.4	76.1	70.75	7.566042558696051	234.0	225.0	229.5	6.363961030678928	215.0	213.0	214.0	1.4142135623730951
9.45	7.35	8.399999999999999	1.4849242404917495	27.9	2.86	15.379999999999999	17.70595380091115	9.8	20.5	15.15	7.566042558696058	18.0	17.8	17.9	0.141421356237309	72.5	81.8	77.15	6.5760930650348906	249.0	233.0	241.0	11.313708498984761	224.0	226.0	225.0	1.4142135623730951
20.4	15.8	18.1	3.252691193458117	34.4	12.0	23.2	15.839191898578663	16.5	25.2	20.85	6.151828996322964	17.3	22.1	19.700000000000003	3.3941125496954285	78.8	92.6	85.69999999999999	9.758073580374354	260.0	250.0	255.0	7.0710678118654755	249.0	242.0	245.5	4.949747468305833
22.8	17.7	20.25	3.6062445840513933	39.1	16.4	27.75	16.05132393293463	16.8	29.6	23.200000000000003	9.05096679918781	22.0	29.3	25.65	5.161879502661797	86.1	96.2	91.15	7.141778489984136	295.0	286.0	290.5	6.363961030678928	309.0	285.0	297.0	16.97056274847714
26.9	22.9	24.9	2.8284271247461903	49.7	20.5	35.1	20.64751801064719	24.1	37.0	30.55	9.121677477306463	24.9	32.7	28.8	5.515432893255074	104.0	114.0	109.0	7.0710678118654755	363.0	348.0	355.5	10.606601717798213	375.0	352.0	363.5	16.263455967290593
35.0	26.6	30.8	5.939696961966998	58.4	21.3	39.85	26.23366158202091	26.8	43.2	35.0	11.596551211459381	30.8	39.7	35.25	6.293250352560275	134.0	156.0	145.0	15.556349186104045	443.0	428.0	435.5	10.606601717798213	435.0	416.0	425.5	13.435028842544403
37.4	29.9	33.65	5.303300858899107	62.7	26.7	44.7	25.455844122715714	28.0	44.4	36.2	11.596551211459378	44.1	55.6	49.85	8.131727983645296	184.0	206.0	195.0	15.556349186104045	512.0	499.0	505.5	9.192388155425117	489.0	481.0	485.0	5.656854249492381
46.7	34.6	40.650000000000006	8.555992052357226	67.3	32.7	50.0	24.465894629054542	31.8	54.6	43.2	16.122034611053284	64.8	74.9	69.85	7.141778489984136	249.0	268.0	258.5	13.435028842544403	579.0	568.0	573.5	7.7781745930520225	528.0	535.0	531.5	4.949747468305833
48.0	40.4	44.2	5.374011537017762	75.2	35.9	55.55	27.78929650063132	37.7	60.3	49.0	15.980613254815971	89.5	97.5	93.5	5.656854249492381	309.0	324.0	316.5	10.606601717798213	627.0	620.0	623.5	4.949747468305833	561.0	582.0	571.5	14.849242404917497
53.3	40.6	46.95	8.980256121069152	80.3	42.0	61.15	27.08218971944477	42.4	69.5	55.95	19.16259377015544	116.0	132.0	124.0	11.313708498984761	366.0	378.0	372.0	8.48528137423857	670.0	662.0	666.0	5.656854249492381	589.0	621.0	605.0	22.627416997969522
61.5	46.7	54.1	10.4651803615609	83.7	48.6	66.15	24.81944801964782	47.9	81.6	64.75	23.829498525986647	145.0	158.0	151.5	9.192388155425117	418.0	426.0	422.0	5.656854249492381	700.0	698.0	699.0	1.4142135623730951	615.0	658.0	636.5	30.405591591021544
66.6	50.7	58.65	11.2429978208661	93.3	50.7	72.0	30.122748878546922	50.7	91.5	71.1	28.84995667241114	171.0	187.0	179.0	11.313708498984761	462.0	466.0	464.0	2.8284271247461903	731.0	731.0	731.0	0.0	632.0	691.0	661.5	41.71930009000631
67.8	55.3	61.55	8.838834764831844	103.0	54.0	78.5	34.64823227814083	55.3	97.1	76.19999999999999	29.557063453597685	198.0	214.0	206.0	11.313708498984761	498.0	503.0	500.5	3.5355339059327378	758.0	753.0	755.5	3.5355339059327378	651.0	708.0	679.5	40.30508652763321
74.7	56.1	65.4	13.152186130069785	104.0	63.1	83.55	28.920667350529794	59.6	103.0	81.3	30.688434303496162	223.0	239.0	231.0	11.313708498984761	532.0	527.0	529.5	3.5355339059327378	781.0	779.0	780.0	1.4142135623730951	665.0	727.0	696.0	43.840620433565945
75.0	63.2	69.1	8.343860018001259	111.0	63.1	87.05	33.87041481883563	60.5	113.0	86.75	37.123106012293746	254.0	268.0	261.0	9.899494936611665	562.0	553.0	557.5	6.363961030678928	802.0	802.0	802.0	0.0	682.0	736.0	709.0	38.18376618407357
80.0	64.9	72.45	10.677312395916863	118.0	69.8	93.9	34.082546853191594	65.1	116.0	90.55	35.99173516239527	268.0	288.0	278.0	14.142135623730951	584.0	565.0	574.5	13.435028842544403	818.0	821.0	819.5	2.1213203435596424	690.0	749.0	719.5	41.71930009000631
82.1	67.1	74.6	10.606601717798213	119.0	69.5	94.25	35.0017856687341	66.6	122.0	94.3	39.17371567773474	292.0	304.0	298.0	8.48528137423857	598.0	580.0	589.0	12.727922061357855	829.0	827.0	828.0	1.4142135623730951	695.0	760.0	727.5	45.96194077712559
82.1	63.3	72.69999999999999	13.293607486307092	125.0	68.8	96.9	39.73940110268397	62.5	131.0	96.75	48.436814511278506	303.0	314.0	308.5	7.7781745930520225	612.0	586.0	599.0	18.384776310850235	840.0	838.0	839.0	1.4142135623730951	701.0	772.0	736.5	50.204581464244875
89.1	62.1	75.6	19.091883092036777	124.0	71.7	97.85	36.98168465605644	64.7	140.0	102.35	53.24514062334703	322.0	328.0	325.0	4.242640687119285	618.0	602.0	610.0	11.313708498984761	846.0	847.0	846.5	0.7071067811865476	706.0	778.0	742.0	50.91168824543142
89.8	62.0	75.9	19.657568516986018	127.0	69.4	98.2	40.729350596345135	66.1	136.0	101.05	49.42676400493968	337.0	338.0	337.5	0.7071067811865476	628.0	610.0	619.0	12.727922061357855	855.0	852.0	853.5	2.1213203435596424	708.0	789.0	748.5	57.27564927611035
88.4	68.1	78.25	14.354267658086924	128.0	63.6	95.8	45.537676708413656	61.8	140.0	100.9	55.295750288788014	353.0	346.0	349.5	4.949747468305833	639.0	615.0	627.0	16.97056274847714	862.0	852.0	857.0	7.0710678118654755	712.0	799.0	755.5	61.518289963229634
90.4	67.5	78.95	16.192745289171942	126.0	62.0	94.0	45.254833995939045	61.0	137.0	99.0	53.74011537017761	364.0	353.0	358.5	7.7781745930520225	643.0	620.0	631.5	16.263455967290593	861.0	861.0	861.0	0.0	725.0	805.0	765.0	56.568542494923804
89.8	64.7	77.25	17.74838020778234	125.0	58.1	91.55	47.305443661380025	59.4	137.0	98.2	54.871486220076086	373.0	361.0	367.0	8.48528137423857	654.0	626.0	640.0	19.79898987322333	876.0	863.0	869.5	9.192388155425117	740.0	814.0	777.0	52.32590180780452
90.3	63.1	76.7	19.23330444827409	127.0	54.9	90.95	50.98239892355008	59.9	137.0	98.45	54.51793282948282	380.0	368.0	374.0	8.48528137423857	659.0	636.0	647.5	16.263455967290593	893.0	885.0	889.0	5.656854249492381	755.0	825.0	790.0	49.49747468305833
94.4	66.6	80.5	19.65756851698603	125.0	54.3	89.65	49.99244942988891	56.1	141.0	98.55	60.033365722737884	392.0	372.0	382.0	14.142135623730951	661.0	645.0	653.0	11.313708498984761	906.0	899.0	902.5	4.949747468305833	761.0	835.0	798.0	52.32590180780452
95.0	65.0	80.0	21.213203435596427	127.0	57.3	92.15	49.28534264870236	59.4	140.0	99.7	56.99280656363573	395.0	370.0	382.5	17.67766952966369	673.0	657.0	665.0	11.313708498984761	919.0	915.0	917.0	2.8284271247461903	773.0	842.0	807.5	48.79036790187178
96.6	64.2	80.4	22.910259710444134	128.0	51.9	89.95	53.81082604829626	56.2	142.0	99.1	60.66976182580578	399.0	376.0	387.5	16.263455967290593	687.0	668.0	677.5	13.435028842544403	929.0	922.0	925.5	4.949747468305833	777.0	852.0	814.5	53.033008588991066
96.1	67.9	82.0	19.940411229460633	129.0	49.5	89.25	56.21498910433053	53.6	144.0	98.8	63.9224530192639	403.0	378.0	390.5	17.67766952966369	694.0	679.0	686.5	10.606601717798213	937.0	932.0	934.5	3.5355339059327378	780.0	861.0	820.5	57.27564927611035
103.0	68.2	85.6	24.607315985291855	129.0	47.4	88.2	57.69991334482228	52.1	138.0	95.05	60.74047250392443	407.0	379.0	393.0	19.79898987322333	702.0	681.0	691.5	14.849242404917497	940.0	932.0	936.0	5.656854249492381	787.0	867.0	827.0	56.568542494923804
97.4	66.0	81.7	22.203152929257598	127.0	48.0	87.5	55.86143571373726	54.7	143.0	98.85	62.43752877877215	408.0	386.0	397.0	15.556349186104045	703.0	683.0	693.0	14.142135623730951	947.0	935.0	941.0	8.48528137423857	788.0	877.0	832.5	62.932503525602726

## Sheet: Fig S11 c
C- 1	C- 2	C- mean	sd C-	1 1	1 2	1 mean	sd 1	2 1	2 2	2 mean	sd 2	3 1	3 2	3 mean	sd 3	4 1	4 2	4 mean	sd 4	5 1	5 2	5 mean	sd 5	6 1	6 2	6 mean	sd 6
-12.1	-2.25	-7.175	6.965001794687493	-17.0	-5.62	-11.31	8.04687516990291	-2.35	-14.8	-8.575000000000001	8.803479425772517	12.1	-12.7	-0.2999999999999998	17.536248173426376	61.5	50.3	55.9	7.919595949289334	191.0	276.0	233.5	60.10407640085654	431.0	318.0	374.5	79.90306627407988
0.437	-0.602	-0.08249999999999999	0.7346839456528228	-2.75	-1.28	-2.015	1.039446968344225	11.6	-5.24	3.1799999999999997	11.907678195181461	18.5	-1.23	8.635	13.951216792810582	67.3	69.4	68.35	1.4849242404917558	198.0	282.0	240.0	59.39696961966999	430.0	330.0	380.0	70.71067811865476
9.45	7.35	8.399999999999999	1.4849242404917495	6.0	6.88	6.4399999999999995	0.6222539674441617	20.2	1.96	11.08	12.897627688842627	28.0	14.4	21.2	9.616652224137045	75.9	78.2	77.05000000000001	1.6263455967290572	204.0	289.0	246.5	60.10407640085654	440.0	342.0	391.0	69.29646455628166
20.4	15.8	18.1	3.252691193458117	15.6	17.7	16.65	1.4849242404917495	27.9	17.2	22.549999999999997	7.566042558696058	32.1	20.0	26.05	8.555992052357226	82.6	89.0	85.8	4.5254833995939086	210.0	307.0	258.5	68.58935777509511	487.0	381.0	434.0	74.95331880577403
22.8	17.7	20.25	3.6062445840513933	17.0	23.6	20.3	4.666904755831214	35.8	16.9	26.349999999999998	13.364318164425747	40.8	26.0	33.4	10.4651803615609	87.0	100.0	93.5	9.192388155425117	221.0	343.0	282.0	86.2670273047588	604.0	478.0	541.0	89.09545442950498
26.9	22.9	24.9	2.8284271247461903	19.3	27.3	23.3	5.656854249492381	40.3	21.5	30.9	13.293607486307092	47.3	32.0	39.65	10.818733752154175	102.0	119.0	110.5	12.020815280171307	276.0	423.0	349.5	103.94469683442249	732.0	576.0	654.0	110.30865786510141
35.0	26.6	30.8	5.939696961966998	26.7	31.6	29.15	3.4648232278140845	49.7	28.4	39.05	15.061374439273465	56.8	35.1	45.95	15.344217151748078	140.0	153.0	146.5	9.192388155425117	352.0	521.0	436.5	119.50104602052653	849.0	667.0	758.0	128.69343417595164
37.4	29.9	33.65	5.303300858899107	25.8	26.9	26.35	0.7778174593052007	55.9	31.5	43.7	17.253405460951758	70.8	49.6	60.2	14.990663761154805	198.0	220.0	209.0	15.556349186104045	423.0	612.0	517.5	133.64318164425748	933.0	739.0	836.0	137.17871555019022
46.7	34.6	40.650000000000006	8.555992052357226	37.7	38.6	38.150000000000006	0.6363961030678917	61.3	37.8	49.55	16.617009357883866	91.8	63.6	77.7	19.940411229460636	259.0	295.0	277.0	25.45584412271571	482.0	681.0	581.5	140.71424945612296	993.0	792.0	892.5	142.12846301849606
48.0	40.4	44.2	5.374011537017762	31.3	36.9	34.1	3.9597979746446645	71.8	54.3	63.05	12.374368670764582	119.0	82.2	100.6	26.021529547664947	323.0	366.0	344.5	30.405591591021544	529.0	736.0	632.5	146.37110370561533	1041.0	834.0	937.5	146.37110370561533
53.3	40.6	46.95	8.980256121069152	40.5	46.0	43.25	3.8890872965260113	80.0	61.4	70.7	13.152186130069785	150.0	115.0	132.5	24.748737341529164	373.0	438.0	405.5	45.96194077712559	568.0	770.0	669.0	142.8355697996826	1080.0	863.0	971.5	153.4421715174808
61.5	46.7	54.1	10.4651803615609	47.5	46.4	46.95	0.7778174593052033	81.6	71.9	76.75	6.858935777509503	176.0	142.0	159.0	24.041630560342615	416.0	498.0	457.0	57.982756057296896	590.0	802.0	696.0	149.90663761154806	1115.0	894.0	1004.5	156.27059864222701
66.6	50.7	58.65	11.2429978208661	44.4	54.4	49.4	7.0710678118654755	89.0	79.3	84.15	6.858935777509513	205.0	170.0	187.5	24.748737341529164	452.0	548.0	500.0	67.88225099390856	617.0	831.0	724.0	151.32085117392117	1142.0	919.0	1030.5	157.6848122046001
67.8	55.3	61.55	8.838834764831844	50.0	56.0	53.0	4.242640687119285	95.6	96.3	95.94999999999999	0.4949747468305853	229.0	198.0	213.5	21.920310216782973	484.0	598.0	541.0	80.61017305526642	644.0	847.0	745.5	143.54267658086914	1169.0	939.0	1054.0	162.63455967290594
74.7	56.1	65.4	13.152186130069785	51.5	64.5	58.0	9.192388155425117	106.0	102.0	104.0	2.8284271247461903	257.0	225.0	241.0	22.627416997969522	515.0	636.0	575.5	85.55992052357225	671.0	866.0	768.5	137.88582233137677	1197.0	965.0	1081.0	164.04877323527901
75.0	63.2	69.1	8.343860018001259	51.0	67.0	59.0	11.313708498984761	102.0	113.0	107.5	7.7781745930520225	279.0	247.0	263.0	22.627416997969522	543.0	658.0	600.5	81.31727983645297	690.0	887.0	788.5	139.30003589374985	1226.0	989.0	1107.5	167.58430714121175
80.0	64.9	72.45	10.677312395916863	58.3	71.3	64.8	9.192388155425117	106.0	123.0	114.5	12.020815280171307	292.0	267.0	279.5	17.67766952966369	555.0	682.0	618.5	89.80256121069154	704.0	903.0	803.5	140.71424945612296	1247.0	1004.0	1125.5	171.82694782833104
82.1	67.1	74.6	10.606601717798213	58.0	78.6	68.3	14.566399692442875	110.0	132.0	121.0	15.556349186104045	313.0	289.0	301.0	16.97056274847714	575.0	706.0	640.5	92.63098833543772	718.0	913.0	815.5	137.88582233137677	1260.0	1017.0	1138.5	171.82694782833104
82.1	63.3	72.69999999999999	13.293607486307092	61.7	77.7	69.7	11.313708498984761	115.0	132.0	123.5	12.020815280171307	324.0	297.0	310.5	19.091883092036785	593.0	727.0	660.0	94.75230867899737	735.0	927.0	831.0	135.7645019878171	1266.0	1029.0	1147.5	167.58430714121175
89.1	62.1	75.6	19.091883092036777	68.3	77.0	72.65	6.1518289963229655	108.0	145.0	126.5	26.16295090390226	337.0	307.0	322.0	21.213203435596427	609.0	747.0	678.0	97.58073580374356	748.0	932.0	840.0	130.10764773832474	1280.0	1039.0	1159.5	170.41273426595797
89.8	62.0	75.9	19.657568516986018	69.4	83.0	76.2	9.616652224137042	108.0	151.0	129.5	30.405591591021544	349.0	320.0	334.5	20.506096654409877	624.0	762.0	693.0	97.58073580374356	756.0	937.0	846.5	127.9863273947651	1288.0	1044.0	1166.0	172.5340546095176
88.4	68.1	78.25	14.354267658086924	73.1	84.7	78.9	8.202438661763956	105.0	154.0	129.5	34.64823227814083	363.0	334.0	348.5	20.506096654409877	632.0	784.0	708.0	107.48023074035522	773.0	934.0	853.5	113.84419177103415	1295.0	1051.0	1173.0	172.5340546095176
90.4	67.5	78.95	16.192745289171942	70.2	80.6	75.4	7.353910524340089	103.0	157.0	130.0	38.18376618407357	373.0	338.0	355.5	24.748737341529164	646.0	796.0	721.0	106.06601717798213	788.0	935.0	861.5	103.94469683442249	1308.0	1066.0	1187.0	171.1198410471445
89.8	64.7	77.25	17.74838020778234	73.0	88.2	80.6	10.748023074035524	103.0	161.0	132.0	41.012193308819754	384.0	347.0	365.5	26.16295090390226	650.0	810.0	730.0	113.13708498984761	806.0	936.0	871.0	91.92388155425118	1329.0	1082.0	1205.5	174.65537495307723
90.3	63.1	76.7	19.23330444827409	74.0	85.5	79.75	8.131727983645296	102.0	163.0	132.5	43.1335136523794	388.0	352.0	370.0	25.45584412271571	659.0	819.0	739.0	113.13708498984761	826.0	948.0	887.0	86.2670273047588	1352.0	1106.0	1229.0	173.9482681718907
94.4	66.6	80.5	19.65756851698603	73.9	85.6	79.75	8.273149339882599	104.0	160.0	132.0	39.59797974644666	395.0	354.0	374.5	28.991378028648448	664.0	827.0	745.5	115.25840533340725	847.0	963.0	905.0	82.02438661763951	1367.0	1121.0	1244.0	173.9482681718907
95.0	65.0	80.0	21.213203435596427	79.4	85.0	82.2	3.959797974644662	102.0	162.0	132.0	42.42640687119285	398.0	362.0	380.0	25.45584412271571	668.0	839.0	753.5	120.91525958289962	861.0	972.0	916.5	78.48885271170677	1386.0	1141.0	1263.5	173.24116139070415
96.6	64.2	80.4	22.910259710444134	79.1	85.6	82.35	4.596194077712559	102.0	166.0	134.0	45.254833995939045	396.0	368.0	382.0	19.79898987322333	667.0	839.0	753.0	121.62236636408618	877.0	976.0	926.5	70.0035713374682	1405.0	1158.0	1281.5	174.65537495307723
96.1	67.9	82.0	19.940411229460633	80.9	90.0	85.45	6.434671708797579	104.0	172.0	138.0	48.08326112068523	411.0	364.0	387.5	33.23401871576773	669.0	845.0	757.0	124.45079348883236	889.0	987.0	938.0	69.29646455628166	1416.0	1170.0	1293.0	173.9482681718907
103.0	68.2	85.6	24.607315985291855	80.3	90.9	85.6	7.49533188057741	98.6	164.0	131.3	46.24478348960021	414.0	374.0	394.0	28.284271247461902	670.0	849.0	759.5	126.572113832392	901.0	989.0	945.0	62.22539674441618	1420.0	1176.0	1298.0	172.5340546095176
97.4	66.0	81.7	22.203152929257598	80.8	92.5	86.65	8.273149339882607	103.0	171.0	137.0	48.08326112068523	419.0	375.0	397.0	31.11269837220809	673.0	853.0	763.0	127.27922061357856	912.0	998.0	955.0	60.81118318204309	1429.0	1187.0	1308.0	171.1198410471445

## Sheet: Fig S11 d
C- 1	C- 2	C- mean	sd C-	1 1	1 2	1 mean	sd 1	2 1	2 2	2 mean	sd 2	3 1	3 2	3 mean	sd 3	4 1	4 2	4 mean	sd 4	5 1	5 2	5 mean	sd 5	6 1	6 2	6 mean	sd 6
-12.1	-2.25	-7.175	6.965001794687493	-13.9	-17.5	-15.7	2.545584412271571	-13.3	-30.7	-22.0	12.303657992645926	-7.58	-13.4	-10.49	4.115361466505707	7.72	15.1	11.41	5.218448045156721	50.8	39.6	45.2	7.919595949289329	105.0	70.1	87.55	24.678026663410513
0.437	-0.602	-0.08249999999999999	0.7346839456528228	-5.83	-9.79	-7.81	2.8001428534987274	-5.51	-14.2	-9.855	6.144757928511098	-4.48	-8.36	-6.42	2.743574311003804	10.6	19.6	15.100000000000001	6.3639610306789285	61.6	46.5	54.05	10.677312395916868	114.0	80.5	97.25	23.68807716974934
9.45	7.35	8.399999999999999	1.4849242404917495	5.3	1.59	3.445	2.623366158202091	5.01	0.249	2.6294999999999997	3.3665353852291524	10.8	3.4	7.1000000000000005	5.232590180780452	12.6	23.4	18.0	7.636753236814712	62.5	57.8	60.15	3.3234018715767757	128.0	77.8	102.9	35.49676041556469
20.4	15.8	18.1	3.252691193458117	13.9	16.5	15.2	1.8384776310850233	11.5	11.5	11.5	0.0	17.1	14.3	15.700000000000001	1.9798989873223336	19.6	35.5	27.55	11.242997820866105	72.0	67.8	69.9	2.9698484809835013	134.0	88.6	111.3	32.10264786586926
22.8	17.7	20.25	3.6062445840513933	20.8	22.4	21.6	1.1313708498984745	17.3	11.2	14.25	4.313351365237941	16.1	19.8	17.950000000000003	2.616295090390225	19.0	37.7	28.35	13.222896808188441	83.0	78.6	80.8	3.111269837220813	156.0	97.8	126.9	41.15361466505707
26.9	22.9	24.9	2.8284271247461903	22.2	27.6	24.9	3.8183766184073584	19.9	18.9	19.4	0.7071067811865476	22.8	20.9	21.85	1.3435028842544419	23.4	49.5	36.45	18.45548698896889	98.4	101.0	99.7	1.8384776310850195	191.0	117.0	154.0	52.32590180780452
35.0	26.6	30.8	5.939696961966998	25.9	29.3	27.6	2.404163056034263	21.3	18.0	19.65	2.333452377915607	27.5	26.2	26.85	0.9192388155425123	32.4	59.1	45.75	18.87975105768082	124.0	115.0	119.5	6.363961030678928	229.0	151.0	190.0	55.154328932550705
37.4	29.9	33.65	5.303300858899107	28.8	39.8	34.3	7.77817459305202	25.1	25.1	25.1	0.0	32.3	29.0	30.65	2.333452377915605	39.8	77.5	58.65	26.657925650732842	154.0	138.0	146.0	11.313708498984761	257.0	185.0	221.0	50.91168824543142
46.7	34.6	40.650000000000006	8.555992052357226	39.3	43.5	41.4	2.9698484809835017	27.7	25.5	26.6	1.555634918610404	44.9	32.7	38.8	8.626702730475877	52.2	103.0	77.6	35.92102448427661	187.0	160.0	173.5	19.091883092036785	288.0	230.0	259.0	41.012193308819754
48.0	40.4	44.2	5.374011537017762	39.1	46.9	43.0	5.515432893255069	34.2	32.4	33.3	1.2727922061357886	52.4	43.3	47.849999999999994	6.434671708797584	67.4	136.0	101.7	48.50752518939716	221.0	186.0	203.5	24.748737341529164	317.0	270.0	293.5	33.23401871576773
53.3	40.6	46.95	8.980256121069152	46.1	53.9	50.0	5.515432893255069	38.7	32.9	35.8	4.101219330881978	65.4	47.3	56.35	12.798632739476515	91.7	177.0	134.35	60.3162084352125	250.0	213.0	231.5	26.16295090390226	344.0	309.0	326.5	24.748737341529164
61.5	46.7	54.1	10.4651803615609	47.1	57.8	52.45	7.566042558696055	44.1	38.7	41.400000000000006	3.8183766184073553	80.4	53.5	66.95	19.021172413918134	110.0	211.0	160.5	71.4177848998413	279.0	231.0	255.0	33.94112549695428	366.0	349.0	357.5	12.020815280171307
66.6	50.7	58.65	11.2429978208661	51.0	64.3	57.65	9.40452018978108	43.6	39.3	41.45	3.0405591591021572	90.9	65.0	77.95	18.314065632731584	185.0	251.0	218.0	46.66904755831214	303.0	252.0	277.5	36.062445840513924	391.0	384.0	387.5	4.949747468305833
67.8	55.3	61.55	8.838834764831844	57.2	70.2	63.7	9.192388155425117	42.9	47.2	45.05	3.0405591591021572	106.0	72.6	89.3	23.61736649163069	212.0	286.0	249.0	52.32590180780452	323.0	272.0	297.5	36.062445840513924	403.0	417.0	410.0	9.899494936611665
74.7	56.1	65.4	13.152186130069785	62.6	76.2	69.4	9.616652224137047	53.1	47.3	50.2	4.101219330881978	123.0	80.2	101.6	30.26417023478423	235.0	322.0	278.5	61.518289963229634	341.0	286.0	313.5	38.890872965260115	420.0	446.0	433.0	18.384776310850235
75.0	63.2	69.1	8.343860018001259	61.9	71.8	66.85	7.00035713374682	50.5	55.4	52.95	3.464823227814082	136.0	85.2	110.6	35.92102448427661	258.0	352.0	305.0	66.46803743153546	360.0	311.0	335.5	34.64823227814083	432.0	466.0	449.0	24.041630560342615
80.0	64.9	72.45	10.677312395916863	63.1	81.6	72.35	13.081475451951125	51.9	54.2	53.05	1.6263455967290623	151.0	97.4	124.2	37.900923471598944	272.0	381.0	326.5	77.07463914933368	377.0	323.0	350.0	38.18376618407357	445.0	490.0	467.5	31.81980515339464
82.1	67.1	74.6	10.606601717798213	67.7	80.4	74.05000000000001	8.980256121069155	54.4	53.5	53.95	0.6363961030678917	160.0	105.0	132.5	38.890872965260115	292.0	404.0	348.0	79.19595949289332	385.0	333.0	359.0	36.76955262170047	455.0	520.0	487.5	45.96194077712559
82.1	63.3	72.69999999999999	13.293607486307092	69.2	79.8	74.5	7.4953318805774	54.3	59.1	56.7	3.394112549695431	168.0	106.0	137.0	43.840620433565945	301.0	422.0	361.5	85.55992052357225	401.0	340.0	370.5	43.1335136523794	458.0	542.0	500.0	59.39696961966999
89.1	62.1	75.6	19.091883092036777	68.6	82.4	75.5	9.758073580374363	55.0	54.7	54.85	0.21213203435596223	177.0	112.0	144.5	45.96194077712559	308.0	439.0	373.5	92.63098833543772	411.0	354.0	382.5	40.30508652763321	470.0	561.0	515.5	64.34671708797582
89.8	62.0	75.9	19.657568516986018	68.0	86.0	77.0	12.727922061357855	54.2	57.7	55.95	2.4748737341529163	186.0	110.0	148.0	53.74011537017761	319.0	452.0	385.5	94.04520189781083	427.0	360.0	393.5	47.37615433949868	477.0	581.0	529.0	73.53910524340094
88.4	68.1	78.25	14.354267658086924	65.1	84.6	74.85	13.788582233137676	54.6	51.4	53.0	2.2627416997969543	192.0	111.0	151.5	57.27564927611035	318.0	465.0	391.5	103.94469683442249	435.0	369.0	402.0	46.66904755831214	485.0	601.0	543.0	82.02438661763951
90.4	67.5	78.95	16.192745289171942	61.2	86.5	73.85	17.889801564019653	52.6	47.0	49.8	3.959797974644667	196.0	119.0	157.5	54.44722215136416	325.0	479.0	402.0	108.89444430272832	443.0	379.0	411.0	45.254833995939045	495.0	615.0	555.0	84.8528137423857
89.8	64.7	77.25	17.74838020778234	58.8	84.7	71.75	18.314065632731584	50.4	46.3	48.349999999999994	2.899137802864846	200.0	117.0	158.5	58.68986283848344	329.0	488.0	408.5	112.42997820866105	461.0	384.0	422.5	54.44722215136416	513.0	633.0	573.0	84.8528137423857
90.3	63.1	76.7	19.23330444827409	54.6	78.2	66.4	16.68772003600252	54.4	47.5	50.95	4.879036790187177	208.0	121.0	164.5	61.518289963229634	335.0	501.0	418.0	117.37972567696688	470.0	396.0	433.0	52.32590180780452	529.0	651.0	590.0	86.2670273047588
94.4	66.6	80.5	19.65756851698603	60.7	84.1	72.4	16.546298679765208	54.2	41.5	47.85	8.980256121069155	206.0	123.0	164.5	58.68986283848344	338.0	516.0	427.0	125.86500705120545	490.0	411.0	450.5	55.86143571373726	544.0	675.0	609.5	92.63098833543772
95.0	65.0	80.0	21.213203435596427	59.5	80.9	70.2	15.132085117392121	44.9	41.9	43.4	2.1213203435596424	215.0	123.0	169.0	65.05382386916237	345.0	520.0	432.5	123.74368670764582	504.0	421.0	462.5	58.68986283848344	549.0	688.0	618.5	98.2878425849301
96.6	64.2	80.4	22.910259710444134	58.7	85.2	71.95	18.738329701443508	49.6	39.8	44.7	6.929646455628169	213.0	124.0	168.5	62.932503525602726	348.0	530.0	439.0	128.69343417595164	514.0	430.0	472.0	59.39696961966999	559.0	697.0	628.0	97.58073580374356
96.1	67.9	82.0	19.940411229460633	57.8	79.1	68.44999999999999	15.061374439273461	50.0	40.0	45.0	7.0710678118654755	218.0	126.0	172.0	65.05382386916237	357.0	543.0	450.0	131.52186130069785	526.0	438.0	482.0	62.22539674441618	570.0	709.0	639.5	98.2878425849301
103.0	68.2	85.6	24.607315985291855	57.9	80.7	69.3	16.122034611053287	45.4	40.1	42.75	3.7476659402887	222.0	126.0	174.0	67.88225099390856	362.0	550.0	456.0	132.93607486307093	533.0	440.0	486.5	65.76093065034893	577.0	721.0	649.0	101.82337649086284
97.4	66.0	81.7	22.203152929257598	56.1	79.2	67.65	16.33416664540925	42.2	38.4	40.3	2.6870057685088837	222.0	129.0	175.5	65.76093065034893	371.0	558.0	464.5	132.22896808188437	540.0	446.0	493.0	66.46803743153546	581.0	724.0	652.5	101.1162697096763

## Sheet: Fig S12 a
NTC 1	NTC 2	MACV 1	MACV 2	MACV_2 1	MACV_2 2	MACV_10 1	MACV_10 2	MACV_14 1	MACV_14 2	NTC mean	sd NTC	MACV mean	sd MACV	MACV_2 mean	sd MACV_2	MACV_10 mean	sd MACV_10	MACV_14 mean	sd MACV_14
-25.6	11.2	3.17	-5.69	3.76	-6.37	11.2	-3.94	0.503	5.35	-7.200000000000001	26.021529547664947	-1.2600000000000002	6.264966081312811	-1.3050000000000002	7.162991693419726	3.63	10.705596667164329	2.9265	3.4273465684111954
-20.3	14.2	11.2	-1.79	10.9	2.16	15.1	1.19	9.99	16.3	-3.0500000000000007	24.39518395093589	4.705	9.185317087613251	6.53	6.180113267570426	8.145	9.835855326304877	13.145	4.461843789287115
-15.4	17.9	20.6	5.77	13.1	11.1	17.6	9.78	14.0	22.2	1.2499999999999991	23.546655813512032	13.185	10.4863935649965	12.1	1.4142135623730951	13.690000000000001	5.529575028878803	18.1	5.798275605729689
-12.0	23.9	30.3	8.53	17.4	17.9	20.8	15.3	22.8	25.6	5.949999999999999	25.385133444597056	19.415	15.393714626431139	17.65	0.3535533905932738	18.05	3.8890872965260113	24.200000000000003	1.9798989873223336
-11.0	30.9	34.9	9.78	23.5	19.1	30.1	19.3	24.1	32.9	9.95	29.62777413171634	22.34	17.762522343406076	21.3	3.1112698372208083	24.700000000000003	7.636753236814714	28.5	6.222539674441617
-5.95	39.1	39.3	24.5	35.0	24.0	33.3	24.6	30.3	42.6	16.575	31.855160492453965	31.9	10.4651803615609	29.5	7.7781745930520225	28.95	6.15182899632296	36.45	8.697413408594535
-4.54	37.3	66.0	39.3	63.1	41.0	35.7	23.7	46.5	50.1	16.38	29.585347724845146	52.65	18.87975105768082	52.05	15.627059864222701	29.700000000000003	8.485281374238573	48.3	2.545584412271572
0.663	47.9	125.0	88.4	135.0	69.2	50.6	29.8	63.5	66.6	24.281499999999998	33.401603022908944	106.7	25.880108191427635	102.1	46.52762620207482	40.2	14.707821048680188	65.05	2.192031021678293
-0.508	54.8	218.0	161.0	238.0	133.0	62.8	39.5	92.2	88.7	27.145999999999997	39.10866185386557	189.5	40.30508652763321	185.5	74.24621202458749	51.15	16.475588001646557	90.45	2.4748737341529163
0.425	57.1	338.0	259.0	351.0	231.0	83.7	52.8	134.0	126.0	28.7625	40.07527682374758	298.5	55.86143571373726	291.0	84.8528137423857	68.25	21.84959953866432	130.0	5.656854249492381
4.05	63.2	449.0	358.0	452.0	343.0	118.0	72.2	172.0	163.0	33.625	41.82536610718429	403.5	64.34671708797582	397.5	77.07463914933368	95.1	32.38549057834388	167.5	6.363961030678928
7.31	65.5	542.0	439.0	526.0	449.0	155.0	98.2	218.0	205.0	36.405	41.1465435972452	490.5	72.8319984622144	487.5	54.44722215136416	126.6	40.1636651713959	211.5	9.192388155425117
5.88	60.9	610.0	500.0	583.0	537.0	204.0	128.0	263.0	252.0	33.39	38.905015100883844	555.0	77.78174593052023	560.0	32.526911934581186	166.0	53.74011537017761	257.5	7.7781745930520225
8.01	67.7	656.0	540.0	618.0	591.0	249.0	166.0	298.0	287.0	37.855000000000004	42.20720376902503	598.0	82.02438661763951	604.5	19.091883092036785	207.5	58.68986283848344	292.5	7.7781745930520225
10.0	64.8	685.0	574.0	628.0	633.0	292.0	198.0	322.0	314.0	37.4	38.7494516090228	629.5	78.48885271170677	630.5	3.5355339059327378	245.0	66.46803743153546	318.0	5.656854249492381
6.63	63.5	687.0	583.0	635.0	652.0	332.0	224.0	337.0	342.0	35.065	40.213162646078956	635.0	73.53910524340094	643.5	12.020815280171307	278.0	76.36753236814714	339.5	3.5355339059327378
11.2	65.9	698.0	589.0	644.0	658.0	355.0	246.0	341.0	353.0	38.550000000000004	38.678740930904155	643.5	77.07463914933368	651.0	9.899494936611665	300.5	77.07463914933368	347.0	8.48528137423857
10.4	66.6	705.0	600.0	653.0	658.0	371.0	256.0	353.0	368.0	38.5	39.73940110268397	652.5	74.24621202458749	655.5	3.5355339059327378	313.5	81.31727983645297	360.5	10.606601717798213
7.43	68.8	704.0	604.0	662.0	669.0	400.0	278.0	371.0	378.0	38.114999999999995	43.39514316141842	654.0	70.71067811865476	665.5	4.949747468305833	339.0	86.2670273047588	374.5	4.949747468305833
5.27	64.3	714.0	612.0	672.0	679.0	417.0	292.0	379.0	389.0	34.785	41.7405132934419	663.0	72.12489168102785	675.5	4.949747468305833	354.5	88.38834764831844	384.0	7.0710678118654755
5.83	59.7	714.0	622.0	686.0	681.0	428.0	305.0	388.0	399.0	32.765	38.09184230251932	668.0	65.05382386916237	683.5	3.5355339059327378	366.5	86.97413408594535	393.5	7.7781745930520225
5.64	60.2	718.0	630.0	688.0	682.0	437.0	309.0	394.0	407.0	32.92	38.57974598153803	674.0	62.22539674441618	685.0	4.242640687119285	373.0	90.50966799187809	400.5	9.192388155425117
-1.79	57.8	720.0	635.0	688.0	678.0	441.0	315.0	396.0	412.0	28.005	42.13649309090636	677.5	60.10407640085654	683.0	7.0710678118654755	378.0	89.09545442950498	404.0	11.313708498984761
1.77	65.2	723.0	637.0	684.0	684.0	445.0	322.0	402.0	413.0	33.485	44.85178313066271	680.0	60.81118318204309	684.0	0.0	383.5	86.97413408594535	407.5	7.7781745930520225
2.81	59.6	718.0	643.0	687.0	682.0	449.0	326.0	405.0	418.0	31.205000000000002	40.156594103584034	680.5	53.033008588991066	684.5	3.5355339059327378	387.5	86.97413408594535	411.5	9.192388155425117
-2.3	58.1	721.0	648.0	689.0	687.0	453.0	323.0	406.0	420.0	27.900000000000002	42.70924958366747	684.5	51.61879502661797	688.0	1.4142135623730951	388.0	91.92388155425118	413.0	9.899494936611665
-4.05	58.2	719.0	645.0	688.0	689.0	457.0	337.0	409.0	423.0	27.075000000000003	44.017397128862584	682.0	52.32590180780452	688.5	0.7071067811865476	397.0	84.8528137423857	416.0	9.899494936611665
-7.24	50.9	722.0	644.0	689.0	690.0	464.0	339.0	414.0	427.0	21.83	41.11118825818587	683.0	55.154328932550705	689.5	0.7071067811865476	401.5	88.38834764831844	420.5	9.192388155425117
-5.44	55.8	719.0	649.0	687.0	695.0	465.0	342.0	417.0	428.0	25.18	43.303219279864166	684.0	49.49747468305833	691.0	5.656854249492381	403.5	86.97413408594535	422.5	7.7781745930520225
-7.19	56.8	729.0	655.0	695.0	696.0	468.0	345.0	421.0	430.0	24.805	45.24776292812717	692.0	52.32590180780452	695.5	0.7071067811865476	406.5	86.97413408594535	425.5	6.363961030678928
-4.52	56.3	726.0	652.0	695.0	692.0	472.0	349.0	423.0	434.0	25.89	43.00623443176582	689.0	52.32590180780452	693.5	2.1213203435596424	410.5	86.97413408594535	428.5	7.7781745930520225

## Sheet: Fig S12 b
NTC 1	NTC 2	MACV 1	MACV 2	MACV_2 1	MACV_2 2	MACV_10 1	MACV_10 2	MACV_14 1	MACV_14 2	NTC mean	sd NTC	MACV mean	sd MACV	MACV_2 mean	sd MACV_2	MACV_10 mean	sd MACV_10	MACV_14 mean	sd MACV_14
-6.54	-54.0	21.7	8.36	5.21	9.46	-61.8	17.9	-50.3	-49.6	-30.27	33.559287835113544	15.03	9.432804461028544	7.335000000000001	3.0052038200428277	-21.95	56.35641046056783	-49.95	0.49497474683058024
-8.07	-48.7	11.4	22.9	5.21	14.2	-47.1	24.1	-42.6	-38.3	-28.385	28.72974851960943	17.15	8.131727983645295	9.705	6.356889962867062	-11.5	50.346002820482184	-40.45	3.0405591591021572
-0.709	-33.6	3.67	31.3	4.87	20.6	-34.6	33.3	-28.3	-30.3	-17.154500000000002	23.257449140006738	17.485	19.53736036418431	12.735000000000001	11.122789668064394	-0.6500000000000021	48.01255044256658	-29.3	1.4142135623730951
-0.945	-27.0	8.11	41.7	7.84	25.1	-27.1	44.3	-20.2	-22.1	-13.9725	18.423667183815496	24.905	23.751716780056135	16.47	12.204663043279812	8.599999999999998	50.4874241767195	-21.15	1.3435028842544419
9.42	-17.4	2.06	54.7	1.25	31.0	-18.5	60.1	-14.5	-12.1	-3.9899999999999993	18.964603871423204	28.380000000000003	37.22210096165986	16.125	21.036426740299788	20.8	55.57859300126263	-13.3	1.6970562748477143
13.5	-13.5	-1.81	63.5	5.72	40.3	-8.81	67.0	-12.6	-8.68	0.0	19.091883092036785	30.845	46.181143879293415	23.009999999999998	24.451752493430813	29.095	53.60576508175217	-10.64	2.7718585822512662
16.3	-10.2	-0.306	67.5	1.55	45.4	-5.4	78.8	-5.88	-2.92	3.0500000000000007	18.738329701443508	33.597	47.946082405135044	23.474999999999998	31.006632355030106	36.699999999999996	59.5383909759073	-4.4	2.093036072312181
22.7	-1.65	-12.1	76.0	7.75	62.3	-1.83	85.4	-2.93	6.46	10.525	17.218050121892432	31.95	62.29610742253483	35.025	38.57267491372617	41.785000000000004	61.680924522902544	1.765	6.639732675341682
28.5	0.684	-10.9	85.7	10.6	87.1	3.64	93.7	-0.965	12.0	14.592	19.668882225485007	37.4	68.30651506262049	48.849999999999994	54.09366876077088	48.67	63.68203671366047	5.5175	9.167639418083589
29.3	2.79	-6.71	102.0	19.1	127.0	4.98	102.0	3.08	17.0	16.045	18.745400769255376	47.645	76.86957818278958	73.05	76.29682169002848	53.49	68.60349991071885	10.04	9.842926394116741
35.5	6.55	4.34	117.0	39.7	184.0	17.1	115.0	8.79	20.7	21.025	20.47074131535055	60.67	79.66264996847644	111.85	102.0355085252188	66.05	69.225753878163	14.745	8.421641763931781
37.2	12.9	21.9	138.0	62.6	249.0	13.5	125.0	11.3	21.9	25.05	17.182694782833106	79.95	82.09509729575817	155.8	131.80470401317248	69.25	78.84240610230005	16.6	7.495331880577402
35.1	9.92	36.6	155.0	84.1	306.0	18.4	135.0	17.4	17.4	22.51	17.804948750277266	95.8	83.72144289248723	195.05	156.9069947452949	76.7	82.44865068635144	17.4	0.0
38.2	7.7	41.5	169.0	92.7	344.0	16.8	141.0	10.3	18.6	22.950000000000003	21.566756826189703	105.25	90.15611460128481	218.35	177.6959341121794	78.9	87.8226622233692	14.450000000000001	5.868986283848345
37.3	3.89	29.8	171.0	96.4	366.0	12.3	154.0	7.94	9.68	20.595	23.62443755944255	100.4	99.84347750354051	231.2	190.6359882078932	83.15	100.19703089413379	8.81	1.2303657992645922
41.1	4.43	27.7	176.0	88.7	377.0	17.1	157.0	6.73	10.5	22.765	25.9296056661107	101.85	104.863935649965	232.85	203.85888501608164	87.05	98.924238687998	8.615	2.665792565073284
37.4	-3.33	11.0	173.0	86.9	383.0	10.4	162.0	4.14	4.58	17.035	28.80045919772808	92.0	114.5512985522207	234.95	209.37431790933672	86.2	107.19738802788059	4.359999999999999	0.3111269837220812
39.5	1.29	7.26	177.0	85.7	393.0	9.09	167.0	-0.149	6.02	20.395	27.018550109137983	92.13	120.02430503860458	239.35	217.29391385862604	88.045	111.65923181716772	2.9354999999999998	4.362141733139811
40.9	1.35	0.574	177.0	81.0	401.0	8.39	173.0	2.48	3.7	21.125	27.966073195927954	88.787	124.75202097761783	241.0	226.27416997969522	90.695	116.39684725111759	3.09	0.8626702730475881
42.7	-0.997	-7.12	181.0	79.5	419.0	4.16	173.0	1.53	-0.0806	20.8515	30.898445017508568	86.94	133.02092767681333	249.25	240.0627522128329	88.58	119.38790893553669	0.7247	1.1388661817790535
43.1	0.301	-13.6	183.0	82.8	448.0	3.76	179.0	2.6	1.04	21.7005	30.26346312800305	84.7	139.01719318127525	265.4	258.2353964893271	91.38	123.9133923351306	1.82	1.1030865786510142
43.8	-1.93	-9.31	193.0	84.6	493.0	5.69E-4	181.0	1.02	-3.9	20.935	32.33599310366081	91.845	143.05477290185044	288.8	288.782409436586	90.5002845	127.9859250510066	-1.44	3.4789653634378137
41.2	-0.312	0.0866	202.0	88.7	534.0	-0.0723	184.0	-6.13	-2.92	20.444000000000003	29.353416700615963	101.0433	142.77433435243185	311.35	314.8746496623696	91.96385	130.1587715586045	-4.525	2.2698127676088173
41.4	3.69	7.35	211.0	98.9	576.0	-3.39	191.0	-3.37	-1.57	22.544999999999998	26.664996718544707	109.175	144.0022959886404	337.45	337.3606453041018	93.805	137.45448719485296	-2.47	1.2727922061357855
45.3	1.73	12.7	223.0	115.0	596.0	-5.07	190.0	-1.78	-2.3	23.514999999999997	30.80864245629787	117.85	148.70455608353095	355.5	340.1183617507294	92.465	137.93531980605982	-2.04	0.3676955262170045
46.6	1.56	13.4	238.0	117.0	615.0	-2.44	197.0	-1.16	-4.08	24.080000000000002	31.848089424642104	125.7	158.81618305449857	366.0	352.13917703090067	97.28	141.02537643984505	-2.62	2.064751801064719
45.9	3.2	8.82	247.0	130.0	634.0	-4.43	202.0	-0.331	-6.09	24.55	30.19345955666558	127.91	168.4186931430119	382.0	356.38181771801993	98.785	145.968052840339	-3.2105	4.072227952853327
48.6	3.65	7.83	259.0	129.0	639.0	-5.21	204.0	-0.378	-6.64	26.125	31.784449814335314	133.415	177.60401023062514	384.0	360.62445840513925	99.395	147.9338096920376	-3.509	4.42790266379016
49.7	-3.19	7.44	263.0	130.0	648.0	-3.1	209.0	-1.01	-4.59	23.255000000000003	37.3988776569565	135.22	180.7082090000341	389.0	366.2813126546316	102.95	149.97734828966674	-2.8	2.53144227664784
49.2	-3.77	3.09	272.0	128.0	652.0	-6.26	211.0	-1.93	-3.57	22.715	37.45544619945142	137.545	190.14808452887448	390.0	370.5239533417509	102.37	153.62601928058933	-2.75	1.1596551211459378
48.0	-4.01	-3.92	274.0	119.0	654.0	-4.78	217.0	-1.82	0.0806	21.995	36.77662368951234	135.04	196.51911662736526	386.5	378.3021279348029	106.11	156.82214193155252	-0.8697	1.3439271483231523

## Sheet: Fig S13
time s	time min	NTC 1	NTC 2	NTC 3	NTC mean	sd NTC	1 1	1 2	1 mean	sd 1	2 1	2 2	2 mean	sd 2	3 1	3 2	3 mean	sd 3	4 1	4 2	4 mean	sd 4	5 1	5 2	5 mean	sd 5	6 1	6 2	6 mean	sd 6
4.0	0.06666666666666667	368.0	389.0	342.0	366.3333333333333	33.29664647778611	431.0	329.0	380.0	72.12489168102785	326.0	320.0	323.0	4.242640687119285	419.0	355.0	387.0	45.254833995939045	411.0	484.0	447.5	51.61879502661797	393.0	312.0	352.5	57.27564927611035	438.0	390.0	414.0	33.94112549695428
32.0	0.5333333333333333	374.0	395.0	345.0	371.3333333333333	35.50586805961328	435.0	336.0	385.5	70.0035713374682	332.0	325.0	328.5	4.949747468305833	434.0	359.0	396.5	53.033008588991066	414.0	487.0	450.5	51.61879502661797	418.0	319.0	368.5	70.0035713374682	446.0	395.0	420.5	36.062445840513924
58.0	0.9666666666666667	376.0	398.0	347.0	373.6666666666667	36.1754981536767	438.0	341.0	389.5	68.58935777509511	341.0	329.0	335.0	8.48528137423857	441.0	360.0	400.5	57.27564927611035	415.0	490.0	452.5	53.033008588991066	429.0	326.0	377.5	72.8319984622144	453.0	397.0	425.0	39.59797974644666
84.0	1.4	378.0	400.0	348.0	375.3333333333333	36.91431519975234	440.0	343.0	391.5	68.58935777509511	348.0	332.0	340.0	11.313708498984761	445.0	361.0	403.0	59.39696961966999	416.0	491.0	453.5	53.033008588991066	435.0	334.0	384.5	71.4177848998413	457.0	399.0	428.0	41.012193308819754
110.0	1.8333333333333333	378.0	401.0	349.0	376.0	36.851051545376556	441.0	345.0	393.0	67.88225099390856	351.0	334.0	342.5	12.020815280171307	446.0	361.0	403.5	60.10407640085654	417.0	492.0	454.5	53.033008588991066	439.0	342.0	390.5	68.58935777509511	458.0	400.0	429.0	41.012193308819754
137.0	2.283333333333333	379.0	402.0	349.0	376.6666666666667	37.58545818087983	441.0	347.0	394.0	66.46803743153546	354.0	337.0	345.5	12.020815280171307	448.0	361.0	404.5	61.518289963229634	417.0	493.0	455.0	53.74011537017761	442.0	351.0	396.5	64.34671708797582	460.0	401.0	430.5	41.71930009000631
163.0	2.716666666666667	379.0	402.0	350.0	377.0	36.851051545376556	442.0	348.0	395.0	66.46803743153546	356.0	341.0	348.5	10.606601717798213	449.0	361.0	405.0	62.22539674441618	418.0	493.0	455.5	53.033008588991066	444.0	358.0	401.0	60.81118318204309	461.0	402.0	431.5	41.71930009000631
189.0	3.15	379.0	403.0	350.0	377.3333333333333	37.53220839048332	442.0	348.0	395.0	66.46803743153546	359.0	343.0	351.0	11.313708498984761	450.0	361.0	405.5	62.932503525602726	418.0	494.0	456.0	53.74011537017761	445.0	364.0	404.5	57.27564927611035	463.0	402.0	432.5	43.1335136523794
215.0	3.5833333333333335	380.0	402.0	350.0	377.3333333333333	36.91431519975234	443.0	349.0	396.0	66.46803743153546	364.0	345.0	354.5	13.435028842544403	450.0	361.0	405.5	62.932503525602726	419.0	495.0	457.0	53.74011537017761	447.0	369.0	408.0	55.154328932550705	463.0	403.0	433.0	42.42640687119285
241.0	4.016666666666667	380.0	403.0	350.0	377.6666666666667	37.58545818087983	443.0	349.0	396.0	66.46803743153546	367.0	346.0	356.5	14.849242404917497	450.0	361.0	405.5	62.932503525602726	419.0	495.0	457.0	53.74011537017761	447.0	372.0	409.5	53.033008588991066	464.0	404.0	434.0	42.42640687119285
267.0	4.45	380.0	402.0	350.0	377.3333333333333	36.91431519975234	443.0	349.0	396.0	66.46803743153546	369.0	347.0	358.0	15.556349186104045	450.0	361.0	405.5	62.932503525602726	419.0	496.0	457.5	54.44722215136416	449.0	375.0	412.0	52.32590180780452	467.0	406.0	436.5	43.1335136523794
292.0	4.866666666666666	380.0	403.0	351.0	378.0	36.851051545376556	443.0	350.0	396.5	65.76093065034893	371.0	349.0	360.0	15.556349186104045	451.0	362.0	406.5	62.932503525602726	419.0	496.0	457.5	54.44722215136416	449.0	377.0	413.0	50.91168824543142	472.0	409.0	440.5	44.54772721475249
318.0	5.3	381.0	403.0	351.0	378.3333333333333	36.91431519975234	444.0	350.0	397.0	66.46803743153546	372.0	350.0	361.0	15.556349186104045	451.0	362.0	406.5	62.932503525602726	419.0	497.0	458.0	55.154328932550705	451.0	379.0	415.0	50.91168824543142	485.0	418.0	451.5	47.37615433949868
344.0	5.733333333333333	381.0	403.0	351.0	378.3333333333333	36.91431519975234	444.0	350.0	397.0	66.46803743153546	372.0	350.0	361.0	15.556349186104045	451.0	362.0	406.5	62.932503525602726	420.0	497.0	458.5	54.44722215136416	454.0	381.0	417.5	51.61879502661797	511.0	434.0	472.5	54.44722215136416
369.0	6.15	381.0	404.0	351.0	378.6666666666667	37.58545818087983	444.0	351.0	397.5	65.76093065034893	373.0	351.0	362.0	15.556349186104045	451.0	362.0	406.5	62.932503525602726	421.0	498.0	459.5	54.44722215136416	459.0	386.0	422.5	51.61879502661797	559.0	465.0	512.0	66.46803743153546
395.0	6.583333333333333	382.0	404.0	351.0	379.0	37.656340767525464	444.0	351.0	397.5	65.76093065034893	374.0	352.0	363.0	15.556349186104045	451.0	362.0	406.5	62.932503525602726	422.0	499.0	460.5	54.44722215136416	469.0	394.0	431.5	53.033008588991066	636.0	517.0	576.5	84.14570696119915
421.0	7.016666666666667	382.0	404.0	351.0	379.0	37.656340767525464	445.0	352.0	398.5	65.76093065034893	374.0	352.0	363.0	15.556349186104045	452.0	362.0	407.0	63.63961030678928	425.0	500.0	462.5	53.033008588991066	488.0	409.0	448.5	55.86143571373726	747.0	596.0	671.5	106.77312395916867
448.0	7.466666666666667	382.0	404.0	352.0	379.3333333333333	36.91431519975234	445.0	352.0	398.5	65.76093065034893	374.0	352.0	363.0	15.556349186104045	453.0	362.0	407.5	64.34671708797582	430.0	503.0	466.5	51.61879502661797	518.0	432.0	475.0	60.81118318204309	879.0	697.0	788.0	128.69343417595164
474.0	7.9	383.0	405.0	352.0	380.0	37.656340767525464	445.0	352.0	398.5	65.76093065034893	375.0	353.0	364.0	15.556349186104045	454.0	362.0	408.0	65.05382386916237	440.0	506.0	473.0	46.66904755831214	567.0	470.0	518.5	68.58935777509511	1027.0	820.0	923.5	146.37110370561533
500.0	8.333333333333334	383.0	405.0	352.0	380.0	37.656340767525464	445.0	352.0	398.5	65.76093065034893	375.0	353.0	364.0	15.556349186104045	457.0	364.0	410.5	65.76093065034893	454.0	512.0	483.0	41.012193308819754	634.0	523.0	578.5	78.48885271170677	1176.0	951.0	1063.5	159.0990257669732
526.0	8.766666666666667	383.0	405.0	353.0	380.3333333333333	36.91431519975234	446.0	353.0	399.5	65.76093065034893	375.0	354.0	364.5	14.849242404917497	460.0	366.0	413.0	66.46803743153546	476.0	521.0	498.5	31.81980515339464	725.0	598.0	661.5	89.80256121069154	1327.0	1090.0	1208.5	167.58430714121175
553.0	9.216666666666667	384.0	405.0	353.0	380.6666666666667	36.99549522126534	446.0	353.0	399.5	65.76093065034893	376.0	354.0	365.0	15.556349186104045	466.0	371.0	418.5	67.17514421272202	508.0	533.0	520.5	17.67766952966369	835.0	692.0	763.5	101.1162697096763	1474.0	1229.0	1351.5	173.24116139070415
579.0	9.65	384.0	406.0	353.0	381.0	37.656340767525464	446.0	354.0	400.0	65.05382386916237	377.0	355.0	366.0	15.556349186104045	473.0	380.0	426.5	65.76093065034893	553.0	551.0	552.0	1.4142135623730951	963.0	806.0	884.5	111.01576464628796	1619.0	1369.0	1494.0	176.7766952966369
606.0	10.1	384.0	406.0	353.0	381.0	37.656340767525464	447.0	354.0	400.5	65.76093065034893	378.0	356.0	367.0	15.556349186104045	484.0	393.0	438.5	64.34671708797582	615.0	577.0	596.0	26.870057685088806	1101.0	934.0	1017.5	118.08683245815344	1760.0	1505.0	1632.5	180.31222920256963
632.0	10.533333333333333	385.0	406.0	354.0	381.6666666666667	36.99549522126534	447.0	354.0	400.5	65.76093065034893	378.0	357.0	367.5	14.849242404917497	498.0	410.0	454.0	62.22539674441618	684.0	610.0	647.0	52.32590180780452	1237.0	1064.0	1150.5	122.32947314527271	1887.0	1631.0	1759.0	181.01933598375618
658.0	10.966666666666667	385.0	407.0	354.0	382.0	37.656340767525464	450.0	355.0	402.5	67.17514421272202	380.0	358.0	369.0	15.556349186104045	516.0	433.0	474.5	58.68986283848344	762.0	651.0	706.5	78.48885271170677	1375.0	1198.0	1286.5	125.15790027001891	2009.0	1753.0	1881.0	181.01933598375618
685.0	11.416666666666666	385.0	407.0	354.0	382.0	37.656340767525464	450.0	355.0	402.5	67.17514421272202	381.0	359.0	370.0	15.556349186104045	539.0	462.0	500.5	54.44722215136416	849.0	701.0	775.0	104.65180361560904	1511.0	1332.0	1421.5	126.572113832392	2125.0	1869.0	1997.0	181.01933598375618
711.0	11.85	386.0	408.0	355.0	383.0	37.656340767525464	451.0	355.0	403.0	67.88225099390856	382.0	360.0	371.0	15.556349186104045	568.0	497.0	532.5	50.204581464244875	941.0	761.0	851.0	127.27922061357856	1643.0	1465.0	1554.0	125.86500705120545	2235.0	1980.0	2107.5	180.31222920256963
738.0	12.3	387.0	409.0	355.0	383.6666666666667	38.401388863772446	452.0	356.0	404.0	67.88225099390856	384.0	361.0	372.5	16.263455967290593	603.0	537.0	570.0	46.66904755831214	1039.0	829.0	934.0	148.49242404917499	1769.0	1592.0	1680.5	125.15790027001891	2333.0	2081.0	2207.0	178.19090885900997
764.0	12.733333333333333	387.0	409.0	356.0	384.0	37.656340767525464	453.0	357.0	405.0	67.88225099390856	387.0	362.0	374.5	17.67766952966369	642.0	584.0	613.0	41.012193308819754	1143.0	903.0	1023.0	169.7056274847714	1887.0	1713.0	1800.0	123.03657992645927	2425.0	2176.0	2300.5	176.06958851545033
790.0	13.166666666666666	387.0	410.0	356.0	384.3333333333333	38.32318706301273	453.0	358.0	405.5	67.17514421272202	390.0	364.0	377.0	18.384776310850235	689.0	645.0	667.0	31.11269837220809	1251.0	985.0	1118.0	188.09040379562165	2001.0	1830.0	1915.5	120.91525958289962	2510.0	2263.0	2386.5	174.65537495307723
816.0	13.6	388.0	410.0	357.0	385.0	37.656340767525464	454.0	359.0	406.5	67.17514421272202	393.0	365.0	379.0	19.79898987322333	739.0	718.0	728.5	14.849242404917497	1359.0	1070.0	1214.5	204.35385976291224	2104.0	1939.0	2021.5	116.67261889578035	2584.0	2342.0	2463.0	171.1198410471445
842.0	14.033333333333333	388.0	411.0	357.0	385.3333333333333	38.32318706301273	455.0	361.0	408.0	66.46803743153546	398.0	367.0	382.5	21.920310216782973	796.0	802.0	799.0	4.242640687119285	1469.0	1160.0	1314.5	218.4959953866432	2202.0	2043.0	2122.5	112.42997820866105	2654.0	2417.0	2535.5	167.58430714121175
868.0	14.466666666666667	389.0	412.0	358.0	386.3333333333333	38.32318706301273	456.0	363.0	409.5	65.76093065034893	403.0	370.0	386.5	23.33452377915607	857.0	891.0	874.0	24.041630560342615	1577.0	1254.0	1415.5	228.39549032325485	2292.0	2139.0	2215.5	108.18733752154178	2716.0	2482.0	2599.0	165.46298679765212
894.0	14.9	389.0	412.0	358.0	386.3333333333333	38.32318706301273	457.0	365.0	411.0	65.05382386916237	409.0	372.0	390.5	26.16295090390226	921.0	982.0	951.5	43.1335136523794	1684.0	1349.0	1516.5	236.88077169749343	2376.0	2229.0	2302.5	103.94469683442249	2773.0	2542.0	2657.5	163.3416664540925
920.0	15.333333333333334	390.0	413.0	359.0	387.3333333333333	38.32318706301273	459.0	366.0	412.5	65.76093065034893	415.0	375.0	395.0	28.284271247461902	986.0	1068.0	1027.0	57.982756057296896	1784.0	1443.0	1613.5	241.1234123846127	2450.0	2310.0	2380.0	98.99494936611666	2821.0	2596.0	2708.5	159.0990257669732
946.0	15.766666666666667	390.0	413.0	359.0	387.3333333333333	38.32318706301273	460.0	369.0	414.5	64.34671708797582	423.0	378.0	400.5	31.81980515339464	1053.0	1152.0	1102.5	70.0035713374682	1881.0	1537.0	1709.0	243.24473272817235	2518.0	2388.0	2453.0	91.92388155425118	2865.0	2645.0	2755.0	155.56349186104046
972.0	16.2	391.0	414.0	359.0	388.0	39.06404996924922	462.0	371.0	416.5	64.34671708797582	431.0	381.0	406.0	35.35533905932738	1122.0	1237.0	1179.5	81.31727983645297	1975.0	1632.0	1803.5	242.5376259469858	2581.0	2460.0	2520.5	85.55992052357225	2905.0	2690.0	2797.5	152.02795795510772
998.0	16.633333333333333	391.0	414.0	360.0	388.3333333333333	38.32318706301273	464.0	374.0	419.0	63.63961030678928	441.0	385.0	413.0	39.59797974644666	1192.0	1318.0	1255.0	89.09545442950498	2067.0	1727.0	1897.0	240.41630560342617	2638.0	2525.0	2581.5	79.90306627407988	2942.0	2731.0	2836.5	149.19953083036154
1025.0	17.083333333333332	392.0	415.0	360.0	389.0	39.06404996924922	466.0	378.0	422.0	62.22539674441618	452.0	388.0	420.0	45.254833995939045	1263.0	1398.0	1330.5	95.45941546018392	2156.0	1822.0	1989.0	236.17366491630688	2691.0	2586.0	2638.5	74.24621202458749	2978.0	2770.0	2874.0	147.07821048680188
1051.0	17.516666666666666	392.0	415.0	361.0	389.3333333333333	38.32318706301273	468.0	382.0	425.0	60.81118318204309	464.0	392.0	428.0	50.91168824543142	1331.0	1473.0	1402.0	100.40916292848975	2237.0	1912.0	2074.5	229.80970388562795	2739.0	2640.0	2689.5	70.0035713374682	3009.0	2805.0	2907.0	144.2497833620557
1077.0	17.95	392.0	416.0	361.0	389.6666666666667	38.99572626156188	470.0	387.0	428.5	58.68986283848344	476.0	396.0	436.0	56.568542494923804	1400.0	1545.0	1472.5	102.5304832720494	2316.0	1999.0	2157.5	224.15284963613556	2782.0	2690.0	2736.0	65.05382386916237	3041.0	2837.0	2939.0	144.2497833620557
1104.0	18.4	393.0	416.0	361.0	390.0	39.06404996924922	473.0	390.0	431.5	58.68986283848344	489.0	400.0	444.5	62.932503525602726	1466.0	1611.0	1538.5	102.5304832720494	2387.0	2082.0	2234.5	215.667568261897	2824.0	2737.0	2780.5	61.518289963229634	3070.0	2866.0	2968.0	144.2497833620557
1129.0	18.816666666666666	393.0	416.0	362.0	390.3333333333333	38.32318706301273	475.0	392.0	433.5	58.68986283848344	502.0	404.0	453.0	69.29646455628166	1529.0	1674.0	1601.5	102.5304832720494	2453.0	2159.0	2306.0	207.88939366884497	2864.0	2782.0	2823.0	57.982756057296896	3096.0	2895.0	2995.5	142.12846301849606
1155.0	19.25	393.0	416.0	362.0	390.3333333333333	38.32318706301273	477.0	393.0	435.0	59.39696961966999	515.0	410.0	462.5	74.24621202458749	1593.0	1738.0	1665.5	102.5304832720494	2518.0	2238.0	2378.0	197.9898987322333	2903.0	2828.0	2865.5	53.033008588991066	3123.0	2923.0	3023.0	141.4213562373095
1182.0	19.7	393.0	416.0	362.0	390.3333333333333	38.32318706301273	480.0	394.0	437.0	60.81118318204309	529.0	414.0	471.5	81.31727983645297	1653.0	1797.0	1725.0	101.82337649086284	2578.0	2310.0	2444.0	189.50461735799473	2939.0	2867.0	2903.0	50.91168824543142	3147.0	2948.0	3047.5	140.71424945612296
1208.0	20.133333333333333	393.0	416.0	362.0	390.3333333333333	38.32318706301273	482.0	394.0	438.0	62.22539674441618	542.0	419.0	480.5	86.97413408594535	1710.0	1856.0	1783.0	103.23759005323593	2635.0	2380.0	2507.5	180.31222920256963	2973.0	2906.0	2939.5	47.37615433949868	3171.0	2973.0	3072.0	140.0071426749364
1235.0	20.583333333333332	393.0	416.0	361.0	390.0	39.06404996924922	483.0	394.0	438.5	62.932503525602726	555.0	424.0	489.5	92.63098833543772	1764.0	1913.0	1838.5	105.35891039679558	2689.0	2447.0	2568.0	171.1198410471445	3003.0	2942.0	2972.5	43.1335136523794	3193.0	2995.0	3094.0	140.0071426749364
1260.0	21.0	393.0	415.0	361.0	389.6666666666667	38.401388863772446	486.0	393.0	439.5	65.76093065034893	568.0	429.0	498.5	98.2878425849301	1815.0	1965.0	1890.0	106.06601717798213	2739.0	2510.0	2624.5	161.92745289171938	3034.0	2975.0	3004.5	41.71930009000631	3213.0	3017.0	3115.0	138.59292911256333
1287.0	21.45	393.0	415.0	360.0	389.3333333333333	39.149286924114804	487.0	392.0	439.5	67.17514421272202	581.0	434.0	507.5	103.94469683442249	1863.0	2015.0	1939.0	107.48023074035522	2786.0	2568.0	2677.0	154.14927829866735	3059.0	3002.0	3030.5	40.30508652763321	3227.0	3034.0	3130.5	136.47160876900367
1311.0	21.85	392.0	415.0	360.0	389.0	39.06404996924922	489.0	391.0	440.0	69.29646455628166	593.0	438.0	515.5	109.60155108391487	1908.0	2059.0	1983.5	106.77312395916867	2826.0	2622.0	2724.0	144.2497833620557	3080.0	3023.0	3051.5	40.30508652763321	3239.0	3050.0	3144.5	133.64318164425748
1337.0	22.283333333333335	391.0	414.0	359.0	388.0	39.06404996924922	490.0	390.0	440.0	70.71067811865476	607.0	443.0	525.0	115.96551211459379	1951.0	2100.0	2025.5	105.35891039679558	2861.0	2674.0	2767.5	132.22896808188437	3095.0	3038.0	3066.5	40.30508652763321	3249.0	3062.0	3155.5	132.22896808188437
1363.0	22.716666666666665	391.0	413.0	358.0	387.3333333333333	39.149286924114804	491.0	389.0	440.0	72.12489168102785	621.0	447.0	534.0	123.03657992645927	1994.0	2135.0	2064.5	99.7020561473032	2889.0	2721.0	2805.0	118.79393923933998	3107.0	3049.0	3078.0	41.012193308819754	3255.0	3072.0	3163.5	129.4005409571382
1390.0	23.166666666666668	390.0	412.0	357.0	386.3333333333333	39.149286924114804	492.0	389.0	440.5	72.8319984622144	634.0	451.0	542.5	129.4005409571382	2031.0	2163.0	2097.0	93.33809511662427	2912.0	2765.0	2838.5	103.94469683442249	3116.0	3058.0	3087.0	41.012193308819754	3262.0	3081.0	3171.5	127.9863273947651
1415.0	23.583333333333332	389.0	410.0	355.0	384.6666666666667	39.25132694147634	492.0	389.0	440.5	72.8319984622144	647.0	454.0	550.5	136.47160876900367	2061.0	2185.0	2123.0	87.68124086713189	2929.0	2801.0	2865.0	90.50966799187809	3122.0	3065.0	3093.5	40.30508652763321	3266.0	3087.0	3176.5	126.572113832392
1441.0	24.016666666666666	388.0	409.0	354.0	383.6666666666667	39.25132694147634	492.0	391.0	441.5	71.4177848998413	659.0	458.0	558.5	142.12846301849606	2087.0	2204.0	2145.5	82.73149339882606	2944.0	2835.0	2889.5	77.07463914933368	3126.0	3071.0	3098.5	38.890872965260115	3269.0	3091.0	3180.0	125.86500705120545
1467.0	24.45	387.0	408.0	353.0	382.6666666666667	39.25132694147634	492.0	394.0	443.0	69.29646455628166	670.0	461.0	565.5	147.78531726798843	2106.0	2222.0	2164.0	82.02438661763951	2957.0	2863.0	2910.0	66.46803743153546	3129.0	3074.0	3101.5	38.890872965260115	3272.0	3095.0	3183.5	125.15790027001891
1492.0	24.866666666666667	386.0	407.0	352.0	381.6666666666667	39.25132694147634	492.0	396.0	444.0	67.88225099390856	679.0	464.0	571.5	152.02795795510772	2119.0	2238.0	2178.5	84.14570696119915	2968.0	2891.0	2929.5	54.44722215136416	3133.0	3080.0	3106.5	37.476659402887016	3272.0	3097.0	3184.5	123.74368670764582
1518.0	25.3	385.0	406.0	351.0	380.6666666666667	39.25132694147634	492.0	396.0	444.0	67.88225099390856	687.0	466.0	576.5	156.27059864222701	2130.0	2251.0	2190.5	85.55992052357225	2977.0	2914.0	2945.5	44.54772721475249	3134.0	3081.0	3107.5	37.476659402887016	3274.0	3100.0	3187.0	123.03657992645927
1544.0	25.733333333333334	384.0	404.0	350.0	379.3333333333333	38.60915262818735	492.0	395.0	443.5	68.58935777509511	695.0	468.0	581.5	160.51323932934628	2142.0	2265.0	2203.5	86.97413408594535	2986.0	2937.0	2961.5	34.64823227814083	3136.0	3085.0	3110.5	36.062445840513924	3275.0	3101.0	3188.0	123.03657992645927
1570.0	26.166666666666668	383.0	404.0	349.0	378.6666666666667	39.25132694147634	493.0	393.0	443.0	70.71067811865476	702.0	471.0	586.5	163.3416664540925	2153.0	2274.0	2213.5	85.55992052357225	2995.0	2956.0	2975.5	27.577164466275352	3137.0	3089.0	3113.0	33.94112549695428	3275.0	3103.0	3189.0	121.62236636408618
1595.0	26.583333333333332	382.0	403.0	348.0	377.6666666666667	39.25132694147634	493.0	391.0	442.0	72.12489168102785	709.0	473.0	591.0	166.87720036002523	2166.0	2284.0	2225.0	83.43860018001261	3002.0	2976.0	2989.0	18.384776310850235	3139.0	3092.0	3115.5	33.23401871576773	3274.0	3104.0	3189.0	120.20815280171308
1621.0	27.016666666666666	382.0	403.0	348.0	377.6666666666667	39.25132694147634	494.0	389.0	441.5	74.24621202458749	717.0	476.0	596.5	170.41273426595797	2178.0	2292.0	2235.0	80.61017305526642	3008.0	2992.0	3000.0	11.313708498984761	3138.0	3095.0	3116.5	30.405591591021544	3273.0	3103.0	3188.0	120.20815280171308
1648.0	27.466666666666665	382.0	402.0	348.0	377.3333333333333	38.60915262818735	496.0	387.0	441.5	77.07463914933368	725.0	479.0	602.0	173.9482681718907	2189.0	2299.0	2244.0	77.78174593052023	3014.0	3010.0	3012.0	2.8284271247461903	3138.0	3098.0	3118.0	28.284271247461902	3272.0	3102.0	3187.0	120.20815280171308
1674.0	27.9	381.0	402.0	347.0	376.6666666666667	39.25132694147634	497.0	386.0	441.5	78.48885271170677	734.0	481.0	607.5	178.89801564019652	2199.0	2307.0	2253.0	76.36753236814714	3018.0	3022.0	3020.0	2.8284271247461903	3138.0	3100.0	3119.0	26.870057685088806	3270.0	3101.0	3185.5	119.50104602052653
1700.0	28.333333333333332	381.0	402.0	347.0	376.6666666666667	39.25132694147634	498.0	385.0	441.5	79.90306627407988	742.0	484.0	613.0	182.43354954612926	2209.0	2314.0	2261.5	74.24621202458749	3021.0	3035.0	3028.0	9.899494936611665	3138.0	3104.0	3121.0	24.041630560342615	3270.0	3101.0	3185.5	119.50104602052653
1726.0	28.766666666666666	381.0	401.0	347.0	376.3333333333333	38.60915262818735	499.0	385.0	442.0	80.61017305526642	749.0	486.0	617.5	185.969083452062	2216.0	2324.0	2270.0	76.36753236814714	3025.0	3047.0	3036.0	15.556349186104045	3139.0	3106.0	3122.5	23.33452377915607	3269.0	3100.0	3184.5	119.50104602052653
1752.0	29.2	380.0	401.0	346.0	375.6666666666667	39.25132694147634	501.0	384.0	442.5	82.73149339882606	757.0	489.0	623.0	189.50461735799473	2224.0	2332.0	2278.0	76.36753236814714	3027.0	3056.0	3041.5	20.506096654409877	3139.0	3109.0	3124.0	21.213203435596427	3267.0	3099.0	3183.0	118.79393923933998
1779.0	29.65	380.0	401.0	346.0	375.6666666666667	39.25132694147634	502.0	385.0	443.5	82.73149339882606	765.0	492.0	628.5	193.04015126392747	2233.0	2342.0	2287.5	77.07463914933368	3027.0	3064.0	3045.5	26.16295090390226	3139.0	3112.0	3125.5	19.091883092036785	3267.0	3098.0	3182.5	119.50104602052653

## Sheet: Fig S14
Cycle	A1	A2	A3	A4	A5	A6	A7	A8	A9	B1	B2	B3	B4	B5	B6	B7	B8	B9	C1	C2	C3	C4	C5	C6	C7	C8	C9	D1	D2	D3	D5	D6	D7	D8	D9	E1	E2	E3	E5	E6	E7	E8	E9	F1	F2	F3	F5	F6	F7
1	-123	-4.01	93.1	21.2	69.8	34.5	2.32	-31.3	-111	-157	69.6	99.6	67.3	52.0	61.0	40.3	4.35	28.3	-122	82.4	-64.4	31.0	58.1	-10.3	36.5	100	3.17	-146	-35.7	15.3	46.3	37.8	42.6	-51.4	25.8	-121	76.1	55.9	-54.8	10.8	38.2	3.85	-10.2	-132	37.8	57.8	28.9	-36.2	-1.31
2	-68.8	46.1	123	57.9	111	49.5	52.8	22.0	-14.8	-67.8	46.6	54.9	37.0	19.9	33.1	19.1	12.6	22.7	-54.6	56.4	-99.0	11.7	33.6	-24.9	16.7	52.7	-9.35	-67.0	-12.3	-4.51	31.4	14.7	32.5	-8.58	25.7	-31.9	21.4	26.0	-66.4	-1.16	26.3	-14.9	7.48	-39.4	17.6	27.4	18.1	5.88	-9.86
3	-39.9	43.5	75.4	43.3	73.2	30.1	18.8	19.4	-0.0339	-27.2	28.1	30.9	24.1	1.81	17.8	4.45	6.88	9.45	-22.0	43.5	19.1	15.2	29.2	-27.6	12.1	34.2	-16.6	-12.2	-18.4	-11.3	39.7	6.22	17.6	-12.0	11.8	-0.955	7.14	5.21	-69.9	-5.40	7.97	-19.4	15.1	-3.33	7.41	22.7	7.99	1.22	-12.0
4	-8.09	34.8	54.6	30.3	64.6	17.3	8.41	8.99	11.8	-7.33	13.8	15.4	7.69	24.3	4.89	1.79	5.43	4.21	-2.12	33.5	12.8	0.808	27.4	-22.4	4.20	10.2	9.08	-4.69	-28.5	-18.9	29.2	0.760	8.47	-3.09	0.910	36.8	1.62	12.4	10.5	-2.89	4.10	-24.5	4.55	6.62	8.22	12.5	7.02	-6.52	-20.6
5	-5.95	25.1	36.7	22.3	41.9	6.35	3.75	-0.750	10.3	0.626	11.8	4.29	9.03	15.1	-2.39	1.05	-0.185	-2.33	3.29	25.9	6.79	8.46	15.5	13.8	-4.08	1.12	5.06	0.555	5.77	-20.0	26.4	1.35	0.782	-2.08	2.88	34.9	1.71	12.0	12.4	-0.358	-0.713	11.7	-3.10	26.5	5.27	7.39	-1.22	-4.36	12.9
6	2.35	18.7	25.1	20.4	35.1	-4.32	-2.54	2.21	6.16	-0.342	4.99	5.88	11.4	14.7	-7.16	-1.17	5.16	0.562	1.15	26.0	5.06	7.81	19.0	13.0	-2.03	-1.04	3.46	-1.56	4.06	-17.5	23.8	-3.86	1.67	-4.24	-1.44	29.8	1.31	15.5	15.8	-1.63	-1.69	10.2	1.49	22.8	4.15	4.88	-4.35	-0.733	4.49
7	3.49	16.0	14.8	10.9	30.0	-8.37	-14.0	-5.97	1.09	1.20	2.02	3.27	-1.18	6.03	-4.90	3.34	-3.24	-7.04	0.418	18.6	-3.09	12.8	20.6	15.1	-5.06	-6.08	1.41	4.11	-6.02	-15.5	21.4	-0.352	-1.98	0.606	-2.11	31.5	-3.15	13.0	13.1	2.22	-2.87	8.89	-2.30	25.2	0.631	-1.71	-1.79	0.340	5.69
8	5.11	4.83	9.09	13.8	26.5	-6.97	-9.58	-0.140	-3.34	-4.23	-1.85	-4.35	-1.58	9.76	-2.60	2.71	-4.45	1.75	2.35	16.6	-1.82	5.41	21.4	8.66	-11.5	-3.65	0.0301	-0.316	1.12	-10.5	19.0	0.853	-0.148	-7.21	0.723	33.0	4.14	11.3	13.8	4.79	0.699	8.42	-4.22	27.8	1.50	4.20	-5.16	1.65	6.75
9	5.69	4.55	5.85	6.11	20.3	-9.49	-11.9	-7.30	-1.10	-3.71	1.10	-1.13	-2.86	7.88	-1.21	-4.57	-0.199	-0.00354	11.0	13.4	1.24	6.98	14.8	1.96	15.1	-7.92	2.03	-0.831	1.51	-16.0	19.5	7.31	-5.73	16.6	-1.66	31.2	-0.193	2.73	12.4	4.67	0.314	9.13	-4.09	15.8	5.52	1.29	-3.51	3.56	6.52
10	6.14	2.34	3.75	13.6	17.6	-8.47	-12.3	-1.91	0.698	1.70	2.55	0.683	0.974	11.3	-0.917	-2.62	-1.18	-0.532	5.50	20.8	0.527	6.80	12.1	14.6	12.8	-2.83	0.902	5.26	-0.873	-8.81	17.8	-0.921	-0.00288	16.9	-0.901	28.7	1.59	13.1	13.6	9.04	-1.21	5.53	-0.611	24.6	3.98	2.55	3.49	7.63	8.64
11	3.19	3.46	2.45	9.66	11.9	-5.12	-12.4	-7.54	-3.96	2.06	1.62	-3.45	-1.19	3.52	-0.516	-2.20	-5.63	-0.883	6.15	9.33	-2.49	8.47	17.2	5.54	6.88	-7.19	2.32	2.76	1.80	-7.14	10.8	-4.17	-4.95	14.7	-2.21	27.7	-3.41	7.88	10.8	7.67	2.79	12.4	0.208	21.0	2.05	3.04	-0.748	4.91	4.53
12	-3.19	3.36	0.941	5.44	5.16	-4.33	-11.1	-8.18	-2.21	4.77	0.160	-5.95	-0.712	5.48	-1.21	-3.61	0.161	-2.76	1.51	13.4	2.54	5.81	8.53	7.34	4.13	-11.5	3.69	6.82	2.95	-4.97	8.85	-2.39	-5.77	11.8	-3.85	17.9	1.13	5.13	13.7	2.09	2.58	3.02	1.24	19.3	5.61	1.65	-2.24	5.63	7.78
13	2.22	1.42	0.221	2.53	3.19	-13.6	-10.9	-3.67	-2.20	5.79	7.52	-1.82	0.0353	7.92	-1.94	1.12	-5.11	-2.35	4.64	10.6	4.48	5.36	10.3	5.32	2.59	-3.82	-0.134	3.12	2.24	-4.28	9.14	-0.455	-1.93	8.04	-5.32	20.3	5.57	6.12	7.03	7.14	3.14	2.76	-5.04	11.8	2.61	-1.81	0.452	-5.56	1.13
14	4.44	-2.13	0.800	3.40	3.69	-12.8	-7.64	-6.88	-4.80	-3.80	5.30	-3.08	3.04	5.15	0.599	-1.10	-8.97	-0.933	2.59	13.4	1.84	-1.24	10.1	5.21	3.36	-9.92	-4.16	2.09	0.799	-3.43	12.1	1.28	-4.98	6.96	-5.65	14.6	-0.718	8.56	4.30	6.87	0.544	7.39	-0.109	13.9	3.59	2.66	-0.547	4.94	1.98
15	3.37	-0.0453	0.956	2.27	5.99	-12.1	-5.07	-7.58	-8.01	2.54	0.919	-6.55	7.00	6.02	2.42	1.05	-2.68	-1.46	2.24	9.72	4.63	5.33	9.75	5.44	-9.04	-9.96	-0.176	7.53	-1.51	11.0	8.19	-2.10	-5.05	9.50	-6.78	11.6	3.14	6.80	5.97	1.35	3.00	-3.32	-4.23	8.56	2.58	5.57	0.872	3.06	0.467
16	3.17	3.43	2.35	2.10	4.10	-10.5	-1.40	-3.66	-3.61	1.57	-0.371	-1.01	3.73	7.28	-3.46	-3.39	2.60	-2.44	7.73	3.93	3.46	2.14	9.50	0.316	5.72	-10.9	-1.94	-0.459	3.52	3.75	3.93	0.0378	-7.33	1.49	3.37	8.54	4.64	1.71	-1.28	2.46	5.04	6.35	-7.57	10.5	3.63	0.255	-0.201	2.59	-0.212
17	3.19	1.74	1.68	-1.36	1.26	-10.1	-2.02	-6.83	-5.31	-2.06	-0.614	-6.00	1.90	3.71	1.11	-3.23	-4.73	-1.83	-1.61	2.37	-2.73	-0.0341	6.03	-0.409	4.67	-12.3	-0.862	1.66	-1.07	0.909	6.06	-1.98	-2.15	-8.30	5.32	10.7	4.42	3.03	-7.27	-1.41	-2.51	-2.76	-5.70	1.47	1.64	0.861	-0.970	1.26	0.365
18	-0.691	3.29	-0.572	-1.14	-2.75	-6.42	8.24	-9.32	-9.16	2.54	2.99	-6.30	1.58	-2.07	-2.23	-0.895	0.711	-2.52	-1.80	3.61	-3.73	-3.76	2.37	-3.59	-0.542	-9.46	0.00776	-0.966	-0.637	5.29	1.94	-1.74	-3.44	-5.70	2.08	1.88	5.44	0.593	-6.04	-3.60	5.52	-5.29	-6.68	-4.69	1.10	-1.17	2.98	-2.86	-2.13
19	0.534	-4.06	-1.47	-0.944	-4.26	-13.1	2.40	-2.89	-6.57	-2.97	-2.54	6.99	-2.86	-7.90	-1.90	-5.02	-3.37	-0.597	-0.889	-2.35	2.77	0.714	-3.09	-10.0	-1.76	-11.5	-4.95	2.12	-5.06	4.47	-5.11	6.17	-4.14	-3.32	-4.51	0.00772	-0.519	4.76	-7.64	-3.28	-6.30	-5.47	-5.56	-2.25	2.01	1.35	-1.98	-7.68	-6.29
20	1.44	6.79	-3.12	2.16	-1.93	-2.50	10.3	-1.65	0.759	2.17	-2.13	11.2	6.50	-0.638	0.793	2.91	0.423	5.48	-1.44	2.44	-3.63	1.03	1.57	-4.23	-3.76	-6.84	-3.29	3.85	7.50	-0.405	3.11	5.19	-3.73	-4.41	7.70	0.378	3.07	1.53	-7.33	1.71	6.24	-1.69	-1.98	-1.02	-0.821	-1.59	3.31	-0.762	-2.26
21	-6.15	-3.93	-2.70	-4.97	1.03	-6.57	17.0	-0.189	1.25	-0.779	3.99	9.72	1.09	-1.60	1.89	5.63	5.05	-0.887	-0.566	-3.40	0.777	5.46	-3.17	-0.918	-3.07	-1.09	4.00	-0.397	2.72	4.45	0.313	5.23	-0.237	-2.51	6.96	-6.17	0.199	-2.37	-1.27	-1.20	2.15	-3.79	-4.23	-8.67	-3.38	2.29	3.64	1.10	-1.17
22	-4.00	-3.09	-3.39	-5.39	-3.01	1.44	25.1	11.5	5.67	-1.16	-2.60	0.243	-2.03	-3.58	10.9	5.62	10.6	8.85	1.52	-5.45	-7.21	-0.0380	-4.23	0.925	-3.43	1.59	4.54	3.19	-1.23	2.71	-2.73	13.4	11.5	-3.15	18.2	-11.1	-3.01	-1.64	-4.85	2.58	10.9	-2.95	6.60	-8.19	0.0718	-4.44	12.6	9.95	5.52
23	-3.85	-3.94	-2.47	-7.36	-3.96	20.3	42.0	22.4	16.7	2.15	-2.68	8.27	-0.187	-2.39	14.3	20.7	21.4	20.4	0.407	-4.43	0.309	-1.72	-6.06	12.1	8.81	16.0	17.5	0.824	-1.48	2.25	-0.915	31.2	23.1	3.47	23.6	-11.5	-2.14	-0.145	7.47	16.2	23.3	6.91	23.5	-5.11	5.22	2.23	20.9	21.7	20.6
24	3.94	-2.53	-0.753	-6.71	-5.64	34.1	62.1	47.1	32.1	-5.43	-5.98	4.45	-1.41	-6.48	40.6	40.5	40.6	37.6	-0.922	-3.91	-1.87	3.80	-8.31	33.5	22.8	37.9	37.1	-6.77	-0.447	1.45	-8.01	56.1	37.4	25.7	42.8	-12.1	-5.66	-7.95	24.6	36.3	40.9	33.7	40.8	-9.84	2.32	2.68	38.5	39.1	40.2
25	-1.48	-7.36	-2.05	-5.08	-4.43	69.6	97.7	79.2	64.2	-3.03	-2.06	4.95	-0.128	-3.31	78.8	76.6	79.3	77.3	-4.15	-8.48	-1.44	-5.11	-11.3	71.2	55.6	76.5	74.6	-0.521	1.89	-0.596	-9.64	81.2	73.9	58.0	83.1	-9.89	-1.81	-4.45	55.7	74.7	76.8	74.7	86.3	-9.71	-1.88	-0.672	72.9	80.2	79.9
26	-5.42	-5.20	-0.985	-7.72	-12.9	122	156	129	121	-5.37	-2.70	4.48	-2.27	-5.34	133	133	137	135	-3.12	-13.5	-0.127	-7.01	-9.89	126	107	144	124	-4.60	-2.39	1.85	-4.63	147	128	109	131	-19.1	-6.02	-7.82	110	135	136	128	146	-16.3	-6.42	-2.69	121	135	136
27	-0.997	1.05	-3.22	-5.26	-5.72	196	235	218	195	-2.20	-1.93	0.636	-5.33	-6.98	213	215	223	219	-5.41	-11.1	-4.24	-0.834	-10.9	215	182	243	203	-8.33	2.49	4.24	-10.9	224	206	194	218	-16.1	-1.57	0.0611	196	227	222	222	237	-11.2	-4.56	-4.69	202	231	228
28	-0.701	-5.73	-2.06	-10.1	-7.46	307	338	327	300	-1.45	-0.874	4.04	-2.77	-5.69	329	328	339	333	-0.990	-19.5	-1.85	-1.43	-12.4	336	277	371	318	-5.82	-9.46	0.164	-13.0	337	306	294	328	-20.3	-5.10	-9.46	302	349	332	342	365	-15.2	-8.87	-6.03	310	347	347
29	3.55	-4.06	-4.55	-3.12	-5.25	424	450	445	415	-1.94	-1.50	-1.48	-5.17	-6.43	460	449	464	455	-2.77	-13.0	-0.449	-6.65	-11.5	466	401	511	440	-1.68	0.125	1.88	-10.9	459	415	421	446	-23.4	-4.74	-12.0	434	481	451	471	502	-16.7	-5.08	-3.53	431	474	475
30	1.91	-4.84	-2.70	-1.92	-7.25	545	571	569	536	3.14	-4.56	2.87	1.74	-5.25	594	574	595	585	0.364	-11.7	-0.898	-2.95	-11.1	605	522	663	562	-2.14	0.0155	1.17	-6.24	588	532	548	572	-21.7	-1.66	-10.5	571	624	576	611	650	-15.5	-6.83	1.99	566	614	615
31	0.674	-7.95	-1.91	-2.86	-2.74	665	687	693	653	-1.02	1.18	-0.893	-0.759	-4.20	726	695	721	712	-3.63	-11.8	1.26	2.42	-12.6	747	640	812	682	0.270	-1.79	0.625	-8.54	715	644	670	694	-18.5	-1.32	-12.9	705	765	698	749	793	-16.3	-3.02	1.58	701	749	751
32	1.66	-2.09	0.0581	-2.95	-7.73	774	796	808	761	4.50	0.721	2.19	-7.00	-8.30	840	807	835	833	-2.37	-10.4	1.68	-2.47	-12.0	879	751	949	789	1.67	-0.207	2.46	-12.5	834	746	783	806	-18.5	1.25	-6.19	831	897	814	873	927	-14.0	-5.08	-1.49	829	875	879
33	1.93	4.04	-1.70	-0.278	-6.97	874	892	911	858	-0.554	-5.44	2.41	-3.16	-0.100	945	908	937	940	-0.418	-8.68	-4.36	3.41	-8.12	999	849	1072	886	-0.132	1.66	5.83	-6.71	945	834	885	906	-15.9	6.44	-1.88	940	1017	917	984	1045	-12.5	-2.46	-5.17	945	984	990
34	0.705	0.889	-0.873	1.12	-3.71	961	981	1004	943	-0.681	1.98	3.62	-0.0376	-3.02	1038	996	1025	1036	-0.0826	-2.10	-0.652	-1.66	-2.46	1104	939	1182	970	3.00	-1.70	1.73	-0.962	1042	916	973	995	-10.5	2.85	-5.01	1037	1125	1006	1077	1154	-8.27	-5.36	4.52	1048	1084	1089
35	0.969	2.80	-0.854	4.75	-1.52	1038	1057	1084	1017	7.38	2.69	-0.138	-2.82	5.48	1116	1068	1104	1117	2.64	5.18	4.04	1.88	3.99	1198	1012	1279	1043	5.32	-0.568	3.60	2.74	1127	985	1051	1071	0.143	-0.417	-4.40	1118	1218	1080	1160	1248	-4.46	-0.784	1.37	1139	1170	1172
36	5.71	1.36	0.731	4.25	3.70	1105	1125	1154	1083	2.27	1.74	-6.24	-0.541	1.50	1184	1131	1170	1187	2.82	6.04	0.322	3.46	3.63	1280	1077	1360	1105	6.60	4.51	-2.05	6.18	1199	1046	1115	1138	3.01	0.449	-6.27	1190	1298	1145	1230	1329	3.56	1.03	-0.533	1220	1248	1244
37	5.06	5.04	-0.163	3.45	7.02	1161	1182	1215	1139	-3.81	3.29	1.57	2.15	4.74	1241	1185	1226	1246	5.63	8.41	-0.593	3.92	6.79	1350	1131	1429	1159	0.409	3.18	2.42	10.9	1262	1094	1169	1192	14.4	3.21	16.7	1251	1366	1199	1293	1399	8.68	3.78	5.32	1288	1310	1304
38	1.25	0.798	0.214	5.91	3.28	1211	1234	1267	1187	2.04	-0.717	0.426	8.04	4.79	1293	1233	1272	1296	4.35	11.7	0.000343	5.55	14.3	1411	1180	1489	1206	3.23	4.39	-0.366	14.9	1318	1137	1213	1241	24.2	6.80	12.6	1304	1425	1248	1345	1459	17.0	9.18	2.57	1347	1366	1358
39	-1.54	3.79	0.842	4.67	9.61	1252	1277	1312	1225	-0.862	1.15	-1.78	4.06	8.67	1336	1273	1313	1339	6.36	22.4	4.67	3.90	19.5	1462	1222	1540	1243	4.01	1.39	0.351	15.0	1366	1173	1253	1281	30.0	2.24	15.7	1348	1476	1288	1388	1510	25.2	4.16	-0.379	1398	1414	1401
40	0.663	5.86	1.85	2.95	8.08	1289	1317	1349	1258	4.42	8.57	-6.64	3.54	10.6	1373	1307	1347	1375	2.73	14.5	2.23	7.29	19.7	1505	1255	1584	1275	2.97	1.99	-5.58	10.3	1408	1200	1290	1317	29.1	1.21	16.8	1383	1519	1322	1424	1551	26.4	8.08	0.461	1445	1456	1438
41	-2.41	-3.50	3.46	0.668	12.2	1322	1353	1382	1287	0.837	0.256	-6.03	4.13	4.28	1403	1338	1375	1408	1.64	17.0	-0.971	4.14	19.7	1545	1283	1624	1304	4.88	-1.31	-2.76	15.8	1446	1223	1321	1347	41.6	-1.53	5.33	1415	1558	1349	1455	1588	27.9	8.93	4.46	1486	1491	1469
[truncated: 17 more columns]

## Sheet: Fig S15
copies/ml	log concentr		1	2	3	Ct mean	SD
500.0	2.6989700043360187		35.53	35.82	35.57	35.64	0.158
5000.0	3.6989700043360187		32.07	32.27	32.17	32.17	0.098
50000.0	4.698970004336019		29.42	30.00	29.91	29.78	0.31
500000.0	5.698970004336019		27.02	26.78	27.16	26.98	0.191
5000000.0	6.698970004336019		25.08	25.30	24.57	24.98	0.379
5.0E7	7.698970004336019		20.35	20.12	21.17	20.54	0.553
