# Supplementary material for: Isothermal real-time RT-RPA for Machupo virus detection: Field-adaptable sensitivity comparable with laboratory PCR
Source: PLoS One. 2026 Jan 12;21(1):e0340488. doi: 10.1371/journal.pone.0340488 (PMC12795347; doi:10.1371/journal.pone.0340488)
Supplement: S4 Data — (XLSX) [file pone.0340488.s005.xlsx]

## Sheet: Table S2
	NTC					positive
	1	2	3	mean	sd	1	2	3	mean	sd
7:7:5	N/A	N/A	N/A	-	-	25.53	25.99	23.36	24.96	1.405
5:5:5	N/A	N/A	N/A	-	-	26.07	23.68	25.69	25.14	1.285
5:5:3	N/A	N/A	N/A	-	-	25.37	25.83	25.90	25.70	0.287

## Sheet: Table S3
20 s		NTC					positive
		1	2	3	mean	sd	1	2	3	mean	sd
	55	N/A	N/A	N/A	-	-	27.12	26.54	26.46	26.71	0.357
	57	N/A	N/A	N/A	-	-	26.42	26.99	26.36	26.59	0.348
	60	N/A	N/A	N/A	-	-	26.26	26.29	26.50	26.35	0.132
25 s		NTC					positive
		1	2	3	mean	sd	1	2	3	mean	sd
	55	N/A	N/A	N/A	-	-	26.19	26.79	25.72	26.23	0.537
	57	N/A	N/A	N/A	-	-	25.64	22.67	26.13	24.81	1.869
	60	N/A	N/A	N/A	-	-	25.63	25.78	26.19	25.87	0.294
30 s		NTC					positive
		1	2	3	mean	sd	1	2	3	mean	sd
	55	N/A	N/A	N/A	-	-	24.61	25.03	24.33	24.66	0.352
	57	N/A	N/A	N/A	-	-	24.81	23.00	27.10	24.97	2.050
	60	N/A	N/A	N/A	-	-	23.74	24.45	24.34	24.18	0.379

## Sheet: Table S4
		replicates			Ct mean (for 3 replicates)	Ct Std. Dev.
Sample type	Sample number	1	2	3
NTC	1	N/A	N/A	N/A	N/A	-
Negative serum sample	1	N/A	N/A	N/A	N/A	-
	2	N/A	N/A	N/A	N/A	-
	3	N/A	N/A	N/A	N/A	-
	4	N/A	N/A	N/A	N/A	-
	5	N/A	N/A	N/A	N/A	-
	6	N/A	N/A	N/A	N/A	-
	7	N/A	N/A	N/A	N/A	-
	8	N/A	N/A	N/A	N/A	-
	9	N/A	N/A	N/A	N/A	-
	10	N/A	N/A	N/A	N/A	-
Positive control from water	1				25.87	0.125
Positive serum samples	1	25.74	25.54	25.41	25.56	0.161
	2	25.67	25.41	25.55	25.55	0.130
	3	25.51	25.64	25.31	25.49	0.169
	4	25.18	25.56	26.01	25.58	0.415
	5	25.63	25.53	25.51	25.55	0.065
	6	25.59	25.60	25.29	25.49	0.173
	7	25.50	25.47	25.98	25.65	0.286
	8	25.63	25.36	25.36	25.45	0.153
	9	25.78	25.54	25.53	25.62	0.140
	10	25.68	25.52	25.37	25.52	0.156
